# Supplementary material for: MCT1-governed pyruvate metabolism is essential for antibody class-switch recombination through H3K27 acetylation
Source: Nat Commun. 2024 Jan 2;15:163. doi: 10.1038/s41467-023-44540-0 (PMC10762154; doi:10.1038/s41467-023-44540-0)
Supplement: Supplementary file 4 — Supplementary Data 1 [file 41467_2023_44540_MOESM4_ESM.xlsx]

## Sheet: 工作表1
Supplementary Data S1	Primers used for real-time PCR
Primer	Sequence (5'-3')
RT-Qpcr-primer
β-mouse-actin-qPCR-FP	GGCTGTATTCCCCTCCATCG
β-mouse-actin-qPCR-RP	CCAGTTGGTAACAATGCCATGT
Aicda-qPCR-FP	CCTAAGACTTTGAGGGAGTCAA
Aicda-qPCR-RP	CACGTAGCAGAGGTAGGTCTC
Slc16a1-qPCR-FP	CATTGGTGTTATTGGAGGTCTTGG
Slc16a1-qPCR-RP	GGTAGAGAGGAACACAGGGCT
Mfn1-qPCR-FP	TTGTTGGGGGCGTGATTTGG
Mfn1-qPCR-RP	ACTGCTGCTTAAACGCTCTC
Mfn2-qPCR-FP	GCCAGTTTGTGGAATACGCC
Mfn2-qPCR-RP	AATGTCCCAGACAATTCCTGCT
SLC16A1-qPCR-FP	TCATTGGAGGTCTTGGGCTTG
SLC16A1-qPCR-RP	GGCCAGAGTACAGAGGAACAC
β-Human-actin-qPCR-FP	TCATGAAGTGTGACGTGGACATC
β-Human-actin-qPCR-RP	CAGGAGGAGCAATGATCTTGATCT
Chip-primer
Aicda-Chip-FP	AAGCTGTTTAAAACTGGCTGGA
Aicda-Chip-RP	TCATCACCACCACAGTACAGG
Actb-Chip-FP	TGATCGTAGCGTCTGGTTCC
Actb-Chip-RP	GCGGTGTGGGCATTTGATG
