# Supplementary material for: MCT1-governed pyruvate metabolism is essential for antibody class-switch recombination through H3K27 acetylation
Source: Nat Commun. 2024 Jan 2;15:163. doi: 10.1038/s41467-023-44540-0 (PMC10762154; doi:10.1038/s41467-023-44540-0)
Supplement: Supplementary file 5 — Supplementary Data 2 [file 41467_2023_44540_MOESM5_ESM.xlsx]

## Sheet: Sheet1
Supplementary Data S2	Antibodies
Antibody	Source	Identifier (catalog number)	Dilution
anti-phospho-FOXO1 (Thr24) /FOXO3a (Thr32)	Cell Signaling Technology	#9464	1:1000
nti-phospho-AKT (Ser473)	Cell Signaling Technology	#9271	1:1000
(#2024),	Cell Signaling Technology	#2024	1:1000
anti-HK2	Cell Signaling Technology	#2867	1:1000
anti-GAPDH	Cell Signaling Technology	#5174	1:1000
anti-PKM1/2	Cell Signaling Technology	#3106	1:1000
anti-PKM2	Cell Signaling Technology	#4053	1:1000
anti-LDHA	Cell Signaling Technology	#3582	1:1000
anti-PDHA	Cell Signaling Technology	#3205	1:1000
anti-H3K27Ac	Cell Signaling Technology	#8173	1:1000
anti-H3	Cell Signaling Technology	#4499	1:1000
Anti-KI67	Abcam	#ab15580	1:1000
Anti-LDHB	Proteintech	#14824-1-AP	1:1000
anti-ALDOB	Proteintech	#18065-1-AP	1:1000
anti-PC	Proteintech	#16588-1-AP	1:1000
MFN1 Polyclonal antibody	Proteintech	#13798-1-AP	1:1000
MFN2 Polyclonal antibody	Proteintech	#12186-1-AP	1:1000
OPA1 Polyclonal antibody	Proteintech	#27733-1-AP	1:1000
Anti-Tomm20 antibody	Abcam	#ab186735	1:1000
Pan Acetylation Monoclonal antibody	Proteintech	#66289-1-Ig	1:1000
Anti-β-actin	Yeasen	#30102ES40	1:1000
Anti-AID	Thermo	#392500	1:1000
Anti-MCT1	Origene	#TA321556	1:1000
Cy™3 AffiniPure Fab Fragment Goat Anti-Mouse IgM, µ chain specific	Jackson ImmunoResearch Laboratories	#115-167-020	1:400
Alexa Fluor 488 Fab anti-IgM μ chain	Jackson ImmunoResearch Laboratories	#115-547-020	1:400
Alexa Fluor 647 Fab anti-IgG1 Fcγ	Jackson ImmunoResearch Laboratories	#115-607-185	1:400
Af450 anti-GL-7	eBioscience	#48-5902-80	1:400
ef660 anti-GL-7	eBioscience	#50-5902-82	1:400
Alexa Fluor 488 anti-CXCR4	eBioscience	#53-9991-80	1:400
ef450 anti-IgM	eBioscience	#48-5790-82	1:400
PerCP/Cyanine5.5 anti-B220	Biolegend	#103209	1:400
FITC anti-CD95	Biolegend	#152605	1:400
PE anti-CD95	Biolegend	#152607	1:400
APC anti-CD86	Biolegend	#105012	1:400
PE anti-CD3	Biolegend	#100205	1:400
APC anti-CD19	Biolegend	#115511	1:400
FITC anti-IgD	Biolegend	#405703	1:400
PE anti-CD43	Biolegend	#143205	1:400
PE/Cyanine7 anti-CD93	Biolegend	#136505	1:400
PE anti-CD23	Biolegend	#101607	1:400
FITC anti-CD21	Biolegend	#123407	1:400
FITC anti-CD5	Biolegend	#100605	1:400
Biotin anti-CD19	BD Biosciences	#553784	1:200
anti-CD16/CD32	BD Biosciences	#553140	1:40
Anti-κchain	SouthernBiotech	#1050-01	1:8000
anti-IgM-HRP	SouthernBiotech	#1020-05	1:8000
anti-IgG-HRP	SouthernBiotech	#1030-05	1:8000
anti-IgG1-HRP	SouthernBiotech	#1070-05	1:8000
anti-IgG2b-HRP	SouthernBiotech	#1090-05	1:8000
anti-IgG2c-HRP	SouthernBiotech	#1079-05	1:8000
anti-IgG3-HRP	SouthernBiotech	#1100-05	1:8000
