# Supplementary material for: MCT1-governed pyruvate metabolism is essential for antibody class-switch recombination through H3K27 acetylation
Source: Nat Commun. 2024 Jan 2;15:163. doi: 10.1038/s41467-023-44540-0 (PMC10762154; doi:10.1038/s41467-023-44540-0)
Supplement: Supplementary file 6 — Supplementary Data 3 [file 41467_2023_44540_MOESM6_ESM.xlsx]

## Sheet: Up data
Supplementary Data S3	RNA-seq of B cells with LPS and IL-4 treatment for 3 days
Gene ID	Gene Symbol	Type	log2 (D3KO / D3WT)	Qvalue (D3KO / D3WT)	D3KO1 FPKM	D3KO2 FPKM	D3KO3 FPKM	D3WT1 FPKM	D3WT2 FPKM	D3WT3 FPKM	D3WT Average FPKM	D3KO Average FPKM	KEGG Pathway Desc
108167434	Gm45988	mRNA	9.67629	7.37e-14	3.65	5.48	6.36	0	0	0	0	5.16333
67464	Entpd4	mRNA	8.30936	5.45e-10	0.96	0.96	0.96	0	0	0	0	0.96	00230///Purine metabolism+++00240///Pyrimidine metabolism+++04142///Lysosome
319192	H2ac19	mRNA	6.79842	7.74e-06	1.25	3.24	1.25	0	0	0	0	1.91333	04217///Necroptosis+++05034///Alcoholism+++05322///Systemic lupus erythematosus
382231	8030474K03Rik	mRNA	5.77485	0.000858	0.29	0.42	0.13	0	0	0	0	0.28
319149	H3c4	mRNA	5.11403	0.00927068	0.71	0.69	0.8	0	0	0	0	0.733333	05034///Alcoholism+++05131///Shigellosis+++05202///Transcriptional misregulation in cancer+++05322///Systemic lupus erythematosus
268958	Capn11	mRNA	4.80557	2.38e-09	0.96	0.97	1.09	0.03	0.07	0.03	0.0433333	1.00667
545645	Gm13283	mRNA	4.67425	0.0376816	0.3	0.44	0.33	0	0	0	0	0.356667
21826	Thbs2	mRNA	4.22418	0.046276	0.03	0.03	0.1	0	0.01	0	0.00333333	0.0533333	04145///Phagosome+++04151///PI3K-Akt signaling pathway+++04510///Focal adhesion+++04512///ECM-receptor interaction+++05144///Malaria+++05165///Human papillomavirus infection
14525	Gcsam	mRNA	3.59571	0.00220961	0.34	0.29	0.11	0.02	0.02	0.03	0.0233333	0.246667
17318	Mid1	mRNA	2.66372	1.74e-194	22.03	23.98	23.98	3.26	3.5	4.01	3.59	23.33	04120///Ubiquitin mediated proteolysis
19341	Rab4a	mRNA	2.63365	0.021441	0.44	0.48	0.43	0.04	0.11	0.07	0.0733333	0.45	04144///Endocytosis
18053	Ngfr	mRNA	2.59129	0.00184376	0.35	0.25	0.41	0.11	0.07	0	0.06	0.336667	04010///MAPK signaling pathway+++04014///Ras signaling pathway+++04015///Rap1 signaling pathway+++04060///Cytokine-cytokine receptor interaction+++04151///PI3K-Akt signaling pathway+++04215///Apoptosis - multiple species+++04722///Neurotrophin signaling pathway+++05202///Transcriptional misregulation in cancer
105245097	Gm40595	mRNA	2.28251	8.63e-26	6.76	7.02	10.22	1.42	1.69	1.9	1.67	8
17395	Mmp9	mRNA	2.20886	0.0291996	1.04	1.55	4.61	0.29	0.69	0.6	0.526667	2.4	01522///Endocrine resistance+++04657///IL-17 signaling pathway+++04668///TNF signaling pathway+++04670///Leukocyte transendothelial migration+++04915///Estrogen signaling pathway+++04926///Relaxin signaling pathway+++05161///Hepatitis B+++05200///Pathways in cancer+++05202///Transcriptional misregulation in cancer+++05205///Proteoglycans in cancer+++05206///MicroRNAs in cancer+++05215///Prostate …
59289	Ackr2	mRNA	2.09222	1.92e-15	2.5	2.17	2.14	0.59	0.57	0.46	0.54	2.27
70691	3830403N18Rik	mRNA	2.06378	0.00212092	1.16	1.54	1.45	0.54	0.18	0.37	0.363333	1.38333
105244931	Gm40453	mRNA	2.04116	5.97e-23	13.5	12.05	12.51	3.91	3.5	2	3.13667	12.6867
105244844	Gm40378	mRNA	2.03959	0.029574	18.13	12.96	13.33	1.02	3.93	6.09	3.68	14.8067
115489733	Gm52632	mRNA	1.87729	1.66e-89	28.31	27.99	25.36	6.24	8.64	7.66	7.51333	27.22
105244034	Gm33887	mRNA	1.85916	0.0094438	4.26	6.66	6.32	1.42	0.76	2.65	1.61	5.74667
12831	Col5a1	mRNA	1.76681	0.0175217	0.12	0.11	0.32	0.02	0.05	0.09	0.0533333	0.183333	04974///Protein digestion and absorption
105247109	Gm42267	mRNA	1.76365	1.2e-81	57.54	55.39	55.02	13.88	17.24	19.03	16.7167	55.9833
105246572	Gm41844	mRNA	1.70835	1.69e-171	73.23	72.72	71.16	21.69	23.56	22.05	22.4333	72.37
108169043	Gm46911	mRNA	1.6064	6.06e-146	52.27	57.17	58.09	18.62	20.16	16.91	18.5633	55.8433
230157	Tmeff1	mRNA	1.59434	0.0270753	0.43	0.52	0.41	0.12	0.15	0.19	0.153333	0.453333
105244343	Gm39972	mRNA	1.57945	0	197.26	212.92	205.95	70.03	71.78	70.11	70.64	205.377
67299	Dock7	mRNA	1.57398	1.75e-10	0.77	0.75	0.89	0.24	0.27	0.19	0.233333	0.803333
115490135	Gm52787	mRNA	1.56346	8.37e-187	114.94	107.73	107.65	37.4	35.24	40.51	37.7167	110.107
14431	Gamt	mRNA	1.4865	0.00131346	3.47	2.21	1.96	0.86	1.07	0.8	0.91	2.54667	00260///Glycine, serine and threonine metabolism+++00330///Arginine and proline metabolism
78252	Nxpe2	mRNA	1.48378	5.12e-06	1.5	1.18	1.53	0.55	0.38	0.53	0.486667	1.40333
20269	Scn3a	mRNA	1.47977	3.5e-05	0.44	0.35	0.49	0.1	0.14	0.24	0.16	0.426667	04742///Taste transduction
115488029	LOC115488029	mRNA	1.46933	0	336.5	356.58	341	124.06	125.89	128.19	126.047	344.693
105245342	Gm40814	mRNA	1.39639	2.13e-20	8.14	12.7	8.91	4.14	3.91	3.36	3.80333	9.91667
105246904	Gm42102	mRNA	1.39134	1.51e-256	196	185.47	192.33	72.92	73.63	71.24	72.5967	191.267
13733	Adgre1	mRNA	1.35567	5.17e-06	1.5	1.37	1.39	0.44	0.58	0.68	0.566667	1.42
20191	Ryr2	mRNA	1.33119	4.13e-09	3.06	2.15	2.36	0.86	0.99	1.2	1.01667	2.52333	04020///Calcium signaling pathway+++04024///cAMP signaling pathway+++04260///Cardiac muscle contraction+++04261///Adrenergic signaling in cardiomyocytes+++04371///Apelin signaling pathway+++04713///Circadian entrainment+++04911///Insulin secretion+++04921///Oxytocin signaling pathway+++04972///Pancreatic secretion+++05410///Hypertrophic cardiomyopathy (HCM)+++05412///Arrhythmogenic right ventricu…
225326	Pik3c3	mRNA	1.32768	0	117.32	118.43	115.3	46.88	46.85	47.19	46.9733	117.017	00562///Inositol phosphate metabolism+++04070///Phosphatidylinositol signaling system+++04136///Autophagy - other+++04140///Autophagy - animal+++04145///Phagosome+++04371///Apelin signaling pathway+++05131///Shigellosis+++05152///Tuberculosis+++05167///Kaposi sarcoma-associated herpesvirus infection
214968	Sema6d	mRNA	1.30948	1.92e-08	1.06	1.17	1	0.38	0.47	0.43	0.426667	1.07667	04360///Axon guidance
11482	Acvrl1	mRNA	1.29551	0.000329	0.87	0.87	1.22	0.52	0.33	0.37	0.406667	0.986667	04060///Cytokine-cytokine receptor interaction
633640	Tmem267	mRNA	1.28881	1.34e-07	3.35	3.82	4.44	1.58	1.06	1.63	1.42333	3.87
231440	Parm1	mRNA	1.28537	4.93e-34	15.19	13.76	14.63	5.73	6.36	6.01	6.03333	14.5267
115488503	Gm52197	mRNA	1.28434	5.21e-167	85.38	80.68	87.69	35.89	35.35	33.71	34.9833	84.5833
76486	Ly6k	mRNA	1.27399	7.48e-07	10.45	8.98	6.95	3.12	4.31	3.62	3.68333	8.79333
16199	Il9r	mRNA	1.25759	5.88e-29	5.78	5.18	5.28	2.15	2.19	2.42	2.25333	5.41333	04060///Cytokine-cytokine receptor interaction+++04630///Jak-STAT signaling pathway+++04640///Hematopoietic cell lineage
21648	Dynlt1b	mRNA	1.24973	2.95e-23	39.02	33.76	35.25	14.71	9.79	14.6	13.0333	36.01
21410	Hnf1b	mRNA	1.21029	1.47e-06	2.28	2.73	3.12	1.14	1.63	1.01	1.26	2.71	04950///Maturity onset diabetes of the young
115490111	Gm52768	mRNA	1.13352	1.8e-243	109.75	105.35	107.35	48.9	50.59	49.3	49.5967	107.483
18787	Serpine1	mRNA	1.12825	0.0351473	0.54	0.54	1.01	0.37	0.34	0.25	0.32	0.696667	04066///HIF-1 signaling pathway+++04115///p53 signaling pathway+++04218///Cellular senescence+++04371///Apelin signaling pathway+++04390///Hippo signaling pathway+++04610///Complement and coagulation cascades+++04933///AGE-RAGE signaling pathway in diabetic complications+++05142///Chagas disease (American trypanosomiasis)
319734	Cacna2d4	mRNA	1.1196	0.00876317	0.83	0.61	0.76	0.31	0.31	0.41	0.343333	0.733333	04010///MAPK signaling pathway+++04260///Cardiac muscle contraction+++04261///Adrenergic signaling in cardiomyocytes+++04921///Oxytocin signaling pathway+++05410///Hypertrophic cardiomyopathy (HCM)+++05412///Arrhythmogenic right ventricular cardiomyopathy (ARVC)+++05414///Dilated cardiomyopathy (DCM)
16421	Itgb7	mRNA	1.11047	5.47e-12	4.68	6.04	5.49	2.77	2.34	2.47	2.52667	5.40333	04151///PI3K-Akt signaling pathway+++04510///Focal adhesion+++04512///ECM-receptor interaction+++04514///Cell adhesion molecules (CAMs)+++04672///Intestinal immune network for IgA production+++04810///Regulation of actin cytoskeleton+++05165///Human papillomavirus infection+++05202///Transcriptional misregulation in cancer+++05410///Hypertrophic cardiomyopathy (HCM)+++05412///Arrhythmogenic right…
17167	Marco	mRNA	1.09783	7.69e-06	3.74	3.01	4.36	1.39	1.85	2.01	1.75	3.70333	04145///Phagosome
78771	Mctp1	mRNA	1.09062	0.000315	0.87	0.98	1.14	0.56	0.36	0.31	0.41	0.996667
108167725	Gm46156	mRNA	1.06544	2.71e-96	86.47	85.52	84.59	37.98	41.57	44.07	41.2067	85.5267
64075	Smoc1	mRNA	1.037	0.0132036	0.65	0.84	0.8	0.34	0.38	0.4	0.373333	0.763333
115487803	Gm51918	mRNA	1.02568	4.09e-55	59.54	58.07	56.63	28.37	25.8	32.49	28.8867	58.08
233081	Ffar1	mRNA	1.01009	1.09e-15	23.11	23.9	23.64	10.46	12.63	12.44	11.8433	23.55	04911///Insulin secretion
320365	Fry	mRNA	1.00408	2.26e-12	1.63	1.37	1.48	0.77	0.76	0.72	0.75	1.49333
66222	Serpinb1a	mRNA	1.00381	2.53e-39	39.94	36.31	37.49	18.96	19.55	19.55	19.3533	37.9133
70809	Clec2g	mRNA	0.989045	0.00418587	1.81	1.39	1.41	0.85	0.91	0.62	0.793333	1.53667
115489888	Gm52666	mRNA	0.979915	1.07e-05	3.53	2.94	3.61	1.53	1.38	2.28	1.73	3.36
13609	S1pr1	mRNA	0.955811	7.36e-22	12.89	11.78	11.58	6.37	5.68	6.88	6.31	12.0833	04068///FoxO signaling pathway+++04071///Sphingolipid signaling pathway+++04080///Neuroactive ligand-receptor interaction
269473	Lrig2	mRNA	0.948578	1.71e-24	5.54	5.08	6.09	2.72	3.01	2.97	2.9	5.57
16880	Lifr	mRNA	0.933255	5.61e-37	9.74	8.53	8.73	4.93	4.87	5.08	4.96	9	04060///Cytokine-cytokine receptor interaction+++04550///Signaling pathways regulating pluripotency of stem cells+++04630///Jak-STAT signaling pathway
115489902	4933427I04Rik	mRNA	0.927617	0.00430411	0.71	0.63	0.65	0.36	0.37	0.34	0.356667	0.663333
100038862	Btnl1	mRNA	0.91681	0.000965	2.59	2.37	2.35	1.45	1.05	1.4	1.3	2.43667
99633	Adgrl2	mRNA	0.895402	0.00271481	0.79	0.76	0.86	0.48	0.37	0.5	0.45	0.803333
11690	Alox5ap	mRNA	0.890019	0.00324745	4.72	4.3	4.43	2.18	2.35	2.71	2.41333	4.48333	04664///Fc epsilon RI signaling pathway
268857	Nlrc3	mRNA	0.88814	3.38e-22	7.14	7.44	7.49	3.95	4.45	4	4.13333	7.35667
108168376	Gm46620	mRNA	0.869481	6.42e-31	16.61	16.4	17.83	10.02	9.73	9.63	9.79333	16.9467
16598	Klf2	mRNA	0.869119	3.1e-62	84.25	89.8	89.89	47.54	47.96	50.8	48.7667	87.98	04068///FoxO signaling pathway+++04371///Apelin signaling pathway+++05418///Fluid shear stress and atherosclerosis
171283	Havcr1	mRNA	0.868845	0.0119361	2	1.74	1.58	1.14	0.86	0.98	0.993333	1.77333
21391	Tbxas1	mRNA	0.86403	0.00022	3.01	3.93	3.54	1.77	2.3	1.68	1.91667	3.49333	00590///Arachidonic acid metabolism+++04611///Platelet activation
106389	Eaf2	mRNA	0.863043	1.74e-25	44.66	42.62	41.68	22.5	20.82	26.19	23.17	42.9867
11898	Ass1	mRNA	0.858298	2.41e-33	54.81	57.11	59.12	34.99	30.99	29.5	31.8267	57.0133	00220///Arginine biosynthesis+++00250///Alanine, aspartate and glutamate metabolism+++01230///Biosynthesis of amino acids+++05418///Fluid shear stress and atherosclerosis
227737	Niban2	mRNA	0.847968	0.00583714	1.4	0.97	1.35	0.69	0.71	0.7	0.7	1.24
80891	Fcrls	mRNA	0.831781	0.0120023	1.86	2.32	2.39	1.5	1.32	0.93	1.25	2.19
65256	Asb2	mRNA	0.831259	0.00451075	2.26	2.15	2.46	1.68	1.1	1.09	1.29	2.29
230500	Efcab7	mRNA	0.827102	0.0124262	2.45	2.06	2.36	1.56	1.35	1.01	1.30667	2.29
77106	Tmem181a	mRNA	0.815208	6.02e-12	6.82	6.87	6.66	3.67	3.64	4.52	3.94333	6.78333
18830	Pltp	mRNA	0.808755	1.44e-22	27.67	25.55	25.25	14.77	15	15.57	15.1133	26.1567	03320///PPAR signaling pathway+++04979///Cholesterol metabolism
56857	Slc37a2	mRNA	0.808205	9.31e-05	11.94	10.38	10.26	5.38	5.75	7.71	6.28	10.86
102098	Arhgef18	mRNA	0.806249	6.77e-19	6.65	7.2	7.11	3.63	4.16	4.15	3.98	6.98667	04530///Tight junction
233781	Xylt1	mRNA	0.797572	6.59e-06	3.47	3.36	3.35	1.89	1.9	2.13	1.97333	3.39333	00532///Glycosaminoglycan biosynthesis - chondroitin sulfate / dermatan sulfate+++00534///Glycosaminoglycan biosynthesis - heparan sulfate / heparin
69368	Wdfy1	mRNA	0.785593	1.84e-34	18.45	19.5	18.67	12.6	13.54	13.23	13.1233	18.8733
212898	Dse	mRNA	0.780581	7.02e-05	2.47	2.13	2.4	1.27	1.42	1.42	1.37	2.33333	00532///Glycosaminoglycan biosynthesis - chondroitin sulfate / dermatan sulfate
108169013	Gm46894	mRNA	0.7732	3.14e-134	2401.37	2403.76	2421.96	1389.22	1475.5	1432.07	1432.26	2409.03
100043381	Gm14308	mRNA	0.757763	0.00249134	1.58	1.33	1.18	1.03	0.79	0.65	0.823333	1.36333	05168///Herpes simplex virus 1 infection
380711	Rap1gap2	mRNA	0.754367	4.58e-06	2.1	2.09	2.19	1.4	1.38	1.07	1.28333	2.12667
108168499	Gm46696	mRNA	0.743754	0.0295423	1.67	1.71	1.42	0.95	1.1	0.85	0.966667	1.6
259300	Ehd2	mRNA	0.737922	6.51e-10	6.19	5.73	5.48	3.61	3.76	3.55	3.64	5.8	04144///Endocytosis
108167415	Gm45978	mRNA	0.73369	0.0125144	3.05	2.65	4.74	1.98	2.24	2.15	2.12333	3.48
76566	Rflnb	mRNA	0.731184	3.25e-06	58.87	48.45	51.51	29.1	30.48	37.34	32.3067	52.9433
243961	Shank1	mRNA	0.730746	8.58e-21	6.66	6.44	6.77	4.13	4.22	4.28	4.21	6.62333	04724///Glutamatergic synapse
22352	Vim	mRNA	0.729899	8.45e-63	161.24	169.64	172.29	104.92	100.55	101.65	102.373	167.723	05169///Epstein-Barr virus infection+++05206///MicroRNAs in cancer
27218	Slamf1	mRNA	0.722891	9.16e-16	16.35	16.37	17.33	10.46	10.17	10.03	10.22	16.6833	05162///Measles
17068	Ly6d	mRNA	0.711016	1.17e-29	249.75	255.43	238.93	154.22	138.68	167.34	153.413	248.037
268752	Wdfy2	mRNA	0.706788	1.78e-29	13.64	13.38	13.95	8.51	8.16	7.9	8.19	13.6567
240753	Plekha6	mRNA	0.70251	0.0485663	0.58	0.43	0.52	0.37	0.29	0.29	0.316667	0.51
57738	Slc15a2	mRNA	0.693307	5.72e-05	3.64	3.26	3.86	2.37	2.17	2.25	2.26333	3.58667
11988	Slc7a2	mRNA	0.692681	0.00153724	1	0.89	0.99	0.58	0.61	0.64	0.61	0.96
19309	Pygm	mRNA	0.688231	0.0444104	1.37	1.37	1.33	0.78	0.88	0.89	0.85	1.35667	00500///Starch and sucrose metabolism+++04217///Necroptosis+++04910///Insulin signaling pathway+++04922///Glucagon signaling pathway+++04931///Insulin resistance
56619	Clec4e	mRNA	0.687483	0.00552477	2.29	2.6	2.67	1.48	1.67	1.59	1.58	2.52	04625///C-type lectin receptor signaling pathway+++05152///Tuberculosis
74318	Hopx	mRNA	0.679134	0.0202525	4.34	6.18	4.59	2.92	3.48	3.21	3.20333	5.03667
70762	Dclk2	mRNA	0.675758	2.65e-16	10.25	11.26	11.06	6.35	7.14	7.23	6.90667	10.8567
239556	Cacna1i	mRNA	0.673363	1.92e-07	1.81	1.97	2.07	1.17	1.32	1.23	1.24	1.95	04010///MAPK signaling pathway+++04020///Calcium signaling pathway+++04713///Circadian entrainment+++04925///Aldosterone synthesis and secretion+++04927///Cortisol synthesis and secretion+++04929///GnRH secretion+++04934///Cushing syndrome
115489127	Gm52437	mRNA	0.66645	4.91e-17	39.76	38.88	38.68	26.63	26	22.18	24.9367	39.1067
381810	Lpar5	mRNA	0.660609	6.04e-05	3.54	3.64	3.76	2.44	2.18	2.37	2.33	3.64667	04015///Rap1 signaling pathway+++04072///Phospholipase D signaling pathway+++04151///PI3K-Akt signaling pathway+++04810///Regulation of actin cytoskeleton+++05130///Pathogenic Escherichia coli infection+++05200///Pathways in cancer
71223	Gpr15	mRNA	0.660446	2.11e-07	9.39	8.56	9.42	5.78	5.41	6.35	5.84667	9.12333
12815	Col11a2	mRNA	0.660215	0.000271	1.7	2.1	1.8	1.26	1.11	1.34	1.23667	1.86667	04974///Protein digestion and absorption
18733	Pirb	mRNA	0.652482	0.00162598	3.27	3.6	3.99	2.19	2.78	2.07	2.34667	3.62	04380///Osteoclast differentiation+++04662///B cell receptor signaling pathway
244202	Nlrp10	mRNA	0.649524	0.00730234	1.86	1.66	1.59	1.03	0.91	1.35	1.09667	1.70333
12481	Cd2	mRNA	0.641545	1.88e-08	26.07	24.58	21.63	16.13	15.55	15.22	15.6333	24.0933	04514///Cell adhesion molecules (CAMs)+++04640///Hematopoietic cell lineage
78416	Rnase6	mRNA	0.635678	9.2e-13	17.61	16.97	17.15	11.23	11.49	11	11.24	17.2433
80876	Ifitm2	mRNA	0.632038	3.92e-08	43.4	44.59	45.24	32.7	27.83	26.64	29.0567	44.41
50518	a	mRNA	0.631861	0.000561	14.6	14.61	13.14	9.04	8.26	9.03	8.77667	14.1167	04916///Melanogenesis
170776	Cd209c	mRNA	0.627246	3.96e-07	14.46	17.26	14.25	10.04	10.06	10.01	10.0367	15.3233	04145///Phagosome+++04625///C-type lectin receptor signaling pathway+++05152///Tuberculosis+++05162///Measles
11717	Ampd3	mRNA	0.624007	0.0277543	1.28	1.33	1.53	1.03	0.79	0.91	0.91	1.38	00230///Purine metabolism
63953	Dusp10	mRNA	0.623898	5.57e-13	29.5	26.96	25.94	16.59	17.32	20.82	18.2433	27.4667	04010///MAPK signaling pathway+++04013///MAPK signaling pathway - fly+++04214///Apoptosis - fly
72925	Marchf1	mRNA	0.623006	1.88e-08	7.04	7.02	6.15	4.34	4.22	4.6	4.38667	6.73667
234740	Tmem231	mRNA	0.618522	0.0476426	1.45	1.73	1.84	1	1.23	1.03	1.08667	1.67333
353156	Egfl7	mRNA	0.611734	0.00240169	8.13	8.71	8.16	5.76	6.04	4.77	5.52333	8.33333
211228	Lrrc25	mRNA	0.599898	0.000803	8.68	8.58	9.69	6.07	6.38	5.55	6	8.98333
17105	Lyz2	mRNA	0.599028	0.00032	16.78	17.6	20.36	11.48	10.04	15.08	12.2	18.2467	04970///Salivary secretion
52377	Rcn3	mRNA	0.598238	2.11e-05	11.83	11.72	11.04	7.92	7.17	7.98	7.69	11.53
20343	Sell	mRNA	0.595296	2.46e-06	147.29	149.15	149.48	107.18	108.84	85.63	100.55	148.64	04514///Cell adhesion molecules (CAMs)
233016	Blvrb	mRNA	0.591449	3.68e-10	45.56	41.63	42.28	27.43	28.59	30.97	28.9967	43.1567	00740///Riboflavin metabolism+++00860///Porphyrin and chlorophyll metabolism
17121	Mxd3	mRNA	0.585044	0.00231917	8.12	9.54	8.17	5.8	5.11	6.56	5.82333	8.61
72535	Aldh1b1	mRNA	0.582798	0.000346	5.4	6.28	6.42	4.39	3.8	4.04	4.07667	6.03333	00010///Glycolysis / Gluconeogenesis+++00053///Ascorbate and aldarate metabolism+++00071///Fatty acid degradation+++00280///Valine, leucine and isoleucine degradation+++00310///Lysine degradation+++00330///Arginine and proline metabolism+++00340///Histidine metabolism+++00380///Tryptophan metabolism+++00410///beta-Alanine metabolism+++00561///Glycerolipid metabolism+++00620///Pyruvate metabolism+…
104175	Sbk1	mRNA	0.581244	4.96e-17	22.18	22.03	22.29	14.96	13.58	16.4	14.98	22.1667
26365	Ceacam1	mRNA	0.579385	1.46e-09	10.61	10.52	9.92	7.46	7.12	6.37	6.98333	10.35
16409	Itgam	mRNA	0.577061	0.00179413	2.39	2.15	2.53	1.47	1.76	1.55	1.59333	2.35667	04015///Rap1 signaling pathway+++04145///Phagosome+++04514///Cell adhesion molecules (CAMs)+++04610///Complement and coagulation cascades+++04640///Hematopoietic cell lineage+++04670///Leukocyte transendothelial migration+++04810///Regulation of actin cytoskeleton+++05133///Pertussis+++05134///Legionellosis+++05140///Leishmaniasis+++05146///Amoebiasis+++05150///Staphylococcus aureus infection+++0…
20200	S100a6	mRNA	0.562036	0.0499283	12.19	8.89	9.82	8.69	6.84	5.64	7.05667	10.3
240752	Pik3c2b	mRNA	0.561298	3.61e-15	8.14	7.62	7.95	5.47	5.45	5.49	5.47	7.90333	00562///Inositol phosphate metabolism+++04070///Phosphatidylinositol signaling system
15476	Hs3st1	mRNA	0.558815	0.00330783	6.28	6.15	6.52	4.79	4.4	3.85	4.34667	6.31667	00534///Glycosaminoglycan biosynthesis - heparan sulfate / heparin
12265	Ciita	mRNA	0.558439	2.99e-25	69.35	70.53	76.16	49.91	51.91	44.56	48.7933	72.0133	04612///Antigen processing and presentation+++05145///Toxoplasmosis+++05152///Tuberculosis+++05164///Influenza A+++05340///Primary immunodeficiency
22782	Slc30a1	mRNA	0.558346	0.0158627	1.4	1.35	1.53	0.92	1.02	1.01	0.983333	1.42667	04978///Mineral absorption
217826	Kcnk13	mRNA	0.554177	0.0187713	2.66	2.2	2.49	1.4	1.72	1.99	1.70333	2.45
108089	Rnf144a	mRNA	0.553422	0.000127	3.27	3.01	3.34	2.3	2.07	2.33	2.23333	3.20667
19395	Rasgrp2	mRNA	0.54562	1.43e-13	32.55	38.18	35.45	23.49	22.92	22.78	23.0633	35.3933	04010///MAPK signaling pathway+++04014///Ras signaling pathway+++04015///Rap1 signaling pathway+++04062///Chemokine signaling pathway+++04611///Platelet activation+++05200///Pathways in cancer
74202	Fblim1	mRNA	0.544346	0.0395021	1.96	2.06	2.25	1.32	1.52	1.51	1.45	2.09
73723	Sh3bgrl3	mRNA	0.544335	1.17e-24	588.6	618.66	528.6	397.44	404.68	403.07	401.73	578.62
13417	Dnah8	mRNA	0.53895	0.015759	0.52	0.56	0.56	0.4	0.4	0.35	0.383333	0.546667	05016///Huntington disease
53978	Lpar2	mRNA	0.537516	0.00121469	2.42	2.97	2.47	1.68	1.75	2.06	1.83	2.62	04015///Rap1 signaling pathway+++04072///Phospholipase D signaling pathway+++04080///Neuroactive ligand-receptor interaction+++04151///PI3K-Akt signaling pathway+++04810///Regulation of actin cytoskeleton+++05130///Pathogenic Escherichia coli infection+++05200///Pathways in cancer
240168	Rasgrp3	mRNA	0.537022	9.11e-21	21.58	21.77	21.18	14.59	15.23	15.16	14.9933	21.51	04010///MAPK signaling pathway+++04014///Ras signaling pathway+++04015///Rap1 signaling pathway+++04662///B cell receptor signaling pathway+++05200///Pathways in cancer
108723	Card11	mRNA	0.535969	5.97e-34	54.95	55.05	57.53	37.93	39.88	39.17	38.9933	55.8433	04064///NF-kappa B signaling pathway+++04660///T cell receptor signaling pathway+++04662///B cell receptor signaling pathway
17537	Meis3	mRNA	0.535114	0.0048345	5.68	5.83	6.31	3.45	4.45	4.83	4.24333	5.94
76071	Jakmip1	mRNA	0.532791	1.01e-05	8.22	8.89	8.59	5.63	6.21	6.57	6.13667	8.56667
77590	Chst15	mRNA	0.528421	0.000439	3.41	3.14	3.14	2.03	2.37	2.43	2.27667	3.23	00532///Glycosaminoglycan biosynthesis - chondroitin sulfate / dermatan sulfate
100037278	Niban3	mRNA	0.52798	3.12e-11	26.92	27.86	26.23	16.76	19.46	20.61	18.9433	27.0033
81897	Tlr9	mRNA	0.527274	1.2e-12	19.06	18.68	20.67	13.65	14.43	12.95	13.6767	19.47	04620///Toll-like receptor signaling pathway+++05142///Chagas disease (American trypanosomiasis)+++05143///African trypanosomiasis+++05144///Malaria+++05152///Tuberculosis+++05162///Measles+++05168///Herpes simplex virus 1 infection+++05235///PD-L1 expression and PD-1 checkpoint pathway in cancer
51791	Rgs14	mRNA	0.524906	0.000264	6.69	7.02	6.89	4.68	4.65	5.17	4.83333	6.86667	04015///Rap1 signaling pathway
23936	Lynx1	mRNA	0.524795	1.58e-05	6.21	5.4	5.65	3.84	4.08	4.22	4.04667	5.75333
56504	Srpk3	mRNA	0.5247	2.92e-06	13.3	13.29	15.05	9.87	10.15	9.23	9.75	13.88
667214	9930111J21Rik1	mRNA	0.5229	1.91e-08	12.63	12.75	12.98	8.91	10.14	7.97	9.00667	12.7867
109264	Me3	mRNA	0.522168	0.0319924	2.64	2.91	2.88	2.44	1.91	1.6	1.98333	2.81	00620///Pyruvate metabolism+++01200///Carbon metabolism+++03320///PPAR signaling pathway
71310	Tbc1d9	mRNA	0.520749	0.0311222	1.3	1.3	1.41	0.98	0.84	1.05	0.956667	1.33667
71816	Rnf180	mRNA	0.520418	0.0138576	2.86	2.59	2.91	1.7	2.24	1.98	1.97333	2.78667
14537	Gcnt1	mRNA	0.518531	0.0105874	2.33	2.18	2.05	1.31	1.67	1.65	1.54333	2.18667	00512///Mucin type O-glycan biosynthesis
20442	St3gal1	mRNA	0.516317	2.06e-10	8.99	8.24	9.11	6.01	6.14	6.43	6.19333	8.78	00512///Mucin type O-glycan biosynthesis+++00533///Glycosaminoglycan biosynthesis - keratan sulfate+++00603///Glycosphingolipid biosynthesis - globo and isoglobo series+++00604///Glycosphingolipid biosynthesis - ganglio series
18600	Padi2	mRNA	0.51553	0.0137263	1.76	1.97	1.87	1.31	1.37	1.32	1.33333	1.86667
242248	Bank1	mRNA	0.510113	8.23e-19	49.71	44.44	45.55	32.95	32.5	34.66	33.37	46.5667
17101	Lyst	mRNA	0.509976	2.53e-17	9.7	9.01	9.31	6.14	6.69	7.06	6.63	9.34
241075	Plekhm3	mRNA	0.509157	1.32e-09	8.11	6.91	7.46	5.15	5.77	4.98	5.3	7.49333
171212	Galnt10	mRNA	0.508425	0.00144776	3.1	2.71	3.03	2.14	2.08	2.1	2.10667	2.94667	00512///Mucin type O-glycan biosynthesis+++00514///Other types of O-glycan biosynthesis
224093	Fam43a	mRNA	0.503964	1.78e-13	30.21	29.13	31.42	19.74	21.78	23.29	21.6033	30.2533
433904	Ociad2	mRNA	0.502523	0.000113	9.19	9.3	8.81	6.98	6.89	5.62	6.49667	9.1
68526	Gpr155	mRNA	0.502483	0.000368	5.13	4.22	4.65	3.09	3.2	3.89	3.39333	4.66667
226251	Ablim1	mRNA	0.501467	6.71e-45	106.09	101.01	104.64	72.94	76.17	74.38	74.4967	103.913	04360///Axon guidance
14357	Dtx1	mRNA	0.495023	8.77e-09	14.46	16.48	17.36	11.64	10.9	12.19	11.5767	16.1	04330///Notch signaling pathway
53374	Chst3	mRNA	0.494744	3.7e-26	29.02	28.68	31.1	20.4	21.12	20.83	20.7833	29.6	00532///Glycosaminoglycan biosynthesis - chondroitin sulfate / dermatan sulfate
214669	L3mbtl2	mRNA	0.493714	1.81e-17	30.67	30.19	29.52	22.42	21.13	21.46	21.67	30.1267
381091	H2-Eb2	mRNA	0.491477	6.86e-13	24.8	25.13	26.28	17.81	18.85	17.66	18.1067	25.4033
94280	Sfxn3	mRNA	0.489992	0.00393327	4.64	4.25	4.81	3.47	2.96	3.54	3.32333	4.56667
70873	Cnbd2	mRNA	0.486686	5.19e-40	354.38	363.76	346.88	253.9	246.55	255.64	252.03	355.007
192176	Flna	mRNA	0.482738	6.38e-33	57.87	57.12	61.45	41.59	43.79	42.46	42.6133	58.8133	04010///MAPK signaling pathway+++04510///Focal adhesion+++05132///Salmonella infection+++05205///Proteoglycans in cancer
12557	Cdh17	mRNA	0.475321	0.0203214	3.31	3.02	3.65	2.02	2.76	2.37	2.38333	3.32667	05226///Gastric cancer
14296	Frat1	mRNA	0.471096	5.52e-07	13.37	14.11	14.76	10.01	10.08	10.77	10.2867	14.08	04310///Wnt signaling pathway+++05200///Pathways in cancer+++05224///Breast cancer+++05225///Hepatocellular carcinoma+++05226///Gastric cancer
26399	Map2k6	mRNA	0.470941	0.0415655	3.59	3.46	3.32	2.18	2.64	3.03	2.61667	3.45667	04010///MAPK signaling pathway+++04015///Rap1 signaling pathway+++04212///Longevity regulating pathway - worm+++04218///Cellular senescence+++04380///Osteoclast differentiation+++04620///Toll-like receptor signaling pathway+++04664///Fc epsilon RI signaling pathway+++04668///TNF signaling pathway+++04750///Inflammatory mediator regulation of TRP channels+++04912///GnRH signaling pathway+++04935//…
13867	Erbb3	mRNA	0.465007	0.0300885	1.5	1.41	1.64	1.06	1.13	1.14	1.11	1.51667	01521///EGFR tyrosine kinase inhibitor resistance+++04010///MAPK signaling pathway+++04012///ErbB signaling pathway+++04020///Calcium signaling pathway+++04151///PI3K-Akt signaling pathway+++05205///Proteoglycans in cancer+++05206///MicroRNAs in cancer
360013	Myo18a	mRNA	0.46096	5.96e-10	9.19	8.75	9.31	6.96	6.55	6.45	6.65333	9.08333
24136	Zeb2	mRNA	0.460105	1.54e-11	9.68	9.88	9.64	7.16	7.66	6.58	7.13333	9.73333	05206///MicroRNAs in cancer
66895	Pxdc1	mRNA	0.459	0.000406	12.62	11.52	11.68	8.75	8.04	9.78	8.85667	11.94
77097	Tanc2	mRNA	0.450631	6.26e-09	6.53	5.88	6.3	4.14	4.84	4.89	4.62333	6.23667
20397	Sgpl1	mRNA	0.450444	7.77e-15	34.96	31.8	35.44	24.76	24.54	26.44	25.2467	34.0667	00600///Sphingolipid metabolism+++04071///Sphingolipid signaling pathway
81896	Ift122	mRNA	0.449739	0.0347228	2.17	2.26	2.46	1.79	1.64	1.67	1.7	2.29667
17444	Grap2	mRNA	0.448742	3.74e-05	5.31	4.97	5.5	3.86	3.71	4.13	3.9	5.26	04660///T cell receptor signaling pathway
98256	Kmo	mRNA	0.447766	3.42e-06	14.05	13.5	14.9	10.82	10.23	10.46	10.5033	14.15	00380///Tryptophan metabolism
100033459	Ifi208	mRNA	0.445636	2.77e-05	9.45	10.67	11.13	7.77	8.14	7.46	7.79	10.4167
16852	Lgals1	mRNA	0.443866	5.19e-08	90.78	79.93	91.47	66.95	60.05	68.11	65.0367	87.3933
71946	Endod1	mRNA	0.443586	0.0333402	2.27	2.32	2.21	1.82	1.79	1.55	1.72	2.26667
140780	Bmp2k	mRNA	0.442781	4.18e-16	25.91	24.54	27.21	17.93	18.02	18.61	18.1867	25.8867	05202///Transcriptional misregulation in cancer
66725	Lrrk2	mRNA	0.441478	1.27e-06	5.43	4.97	5.04	3.58	4.12	3.83	3.84333	5.14667	05012///Parkinson disease
18003	Nedd9	mRNA	0.43883	1.38e-24	78.31	75.14	75.83	54.41	58.65	58.78	57.28	76.4267
192775	Kcnh6	mRNA	0.429138	0.000127	11.37	10.06	11.3	8.95	9.08	7.04	8.35667	10.91
237940	Aoc2	mRNA	0.42759	0.00469934	5.22	5.56	6.04	4.43	3.91	4.2	4.18	5.60667	00260///Glycine, serine and threonine metabolism+++00350///Tyrosine metabolism+++00360///Phenylalanine metabolism+++00410///beta-Alanine metabolism
26382	Fgd2	mRNA	0.42588	8.62e-13	48.28	56.36	52.55	38.74	39.54	40.62	39.6333	52.3967
18810	Plec	mRNA	0.42538	2.38e-10	6.22	6.82	7.3	5.04	5.13	5.19	5.12	6.78
208198	Btbd2	mRNA	0.423471	0.00129745	7.02	7.99	8.32	5.32	5.97	6.31	5.86667	7.77667
20491	Sla	mRNA	0.420302	8.43e-06	24.18	22.87	25.36	19.54	19.14	15.3	17.9933	24.1367
14561	Gdf11	mRNA	0.420296	0.0204113	2.53	2.1	2.4	1.73	1.61	1.98	1.77333	2.34333	04060///Cytokine-cytokine receptor interaction
11307	Abcg1	mRNA	0.420109	1.39e-06	7.32	7.58	7.36	5.65	5.88	5.32	5.61667	7.42	02010///ABC transporters
12703	Socs1	mRNA	0.41799	2.08e-12	142.77	155.46	142.52	103.18	111.04	119.45	111.223	146.917	04120///Ubiquitin mediated proteolysis+++04380///Osteoclast differentiation+++04630///Jak-STAT signaling pathway+++04910///Insulin signaling pathway+++04917///Prolactin signaling pathway+++04930///Type II diabetes mellitus+++04935///Growth hormone synthesis, secretion and action+++05145///Toxoplasmosis+++05206///MicroRNAs in cancer
18613	Pecam1	mRNA	0.417262	7.01e-08	17.81	17.8	16.56	13.25	13.82	13.03	13.3667	17.39	04514///Cell adhesion molecules (CAMs)+++04670///Leukocyte transendothelial migration+++05144///Malaria+++05418///Fluid shear stress and atherosclerosis
16534	Kcnn4	mRNA	0.41555	2.7e-07	28.45	31.27	29.72	24.4	22	21.97	22.79	29.8133	04911///Insulin secretion+++04929///GnRH secretion+++04970///Salivary secretion+++04974///Protein digestion and absorption
16403	Itga6	mRNA	0.415476	0.0301529	2.03	1.93	2.07	1.52	1.73	1.37	1.54	2.01	04151///PI3K-Akt signaling pathway+++04510///Focal adhesion+++04512///ECM-receptor interaction+++04514///Cell adhesion molecules (CAMs)+++04640///Hematopoietic cell lineage+++04810///Regulation of actin cytoskeleton+++05145///Toxoplasmosis+++05165///Human papillomavirus infection+++05200///Pathways in cancer+++05222///Small cell lung cancer+++05410///Hypertrophic cardiomyopathy (HCM)+++05412///Ar…
98999	Znfx1	mRNA	0.41455	2.16e-11	19.86	23.31	22.89	16.59	18.04	16.73	17.12	22.02
13610	S1pr3	mRNA	0.411099	4.52e-09	14.61	13.96	14.4	10.59	10.94	11.19	10.9067	14.3233	04071///Sphingolipid signaling pathway+++04080///Neuroactive ligand-receptor interaction
244871	Zc3h12c	mRNA	0.410404	0.0251527	1.63	1.51	1.34	1.17	1.07	1.2	1.14667	1.49333
20364	Selenow	mRNA	0.409708	8.69e-15	425.31	443.52	450.49	357.85	314.85	332.53	335.077	439.773
269717	Orai2	mRNA	0.408974	0.000413	8.61	8.56	9.23	6.1	6.26	7.86	6.74	8.8	04020///Calcium signaling pathway
21682	Tec	mRNA	0.406122	0.00527846	7.46	6.98	6.43	5.05	5.29	5.59	5.31	6.95667	04013///MAPK signaling pathway - fly+++04380///Osteoclast differentiation+++04660///T cell receptor signaling pathway
242705	E2f2	mRNA	0.403998	3.3e-11	22.74	21.44	22.76	16.12	17.47	17.44	17.01	22.3133	01522///Endocrine resistance+++04110///Cell cycle+++04218///Cellular senescence+++04934///Cushing syndrome+++05160///Hepatitis C+++05161///Hepatitis B+++05163///Human cytomegalovirus infection+++05166///Human T-cell leukemia virus 1 infection+++05167///Kaposi sarcoma-associated herpesvirus infection+++05169///Epstein-Barr virus infection+++05200///Pathways in cancer+++05206///MicroRNAs in cancer+…
68176	Inka1	mRNA	0.403046	0.00153321	28.58	28.89	28.59	22.84	18.35	24.7	21.9633	28.6867
19655	Rbmx	mRNA	0.401595	6.19e-07	22.82	23.28	24.72	18.34	19.05	16.91	18.1	23.6067	03040///Spliceosome
240665	Ccnj	mRNA	0.400508	0.0060179	4.38	4.35	4.58	3.24	3.5	3.57	3.43667	4.43667
23969	Pacsin1	mRNA	0.399336	8.03e-05	10	8.99	8.98	7.77	7.02	6.73	7.17333	9.32333
665562	Rpl31-ps12	mRNA	0.399214	0.026223	275.68	322.52	379.37	247.94	246.02	256.48	250.147	325.857	03010///Ribosome
16597	Klf12	mRNA	0.398912	0.0339868	1.2	0.92	1.17	0.75	0.79	0.77	0.77	1.09667
71302	Arhgap26	mRNA	0.398642	9.69e-05	3.86	4.04	3.94	3.07	3.09	2.98	3.04667	3.94667
107771	Bmyc	mRNA	0.396616	0.000428	36.97	45.93	43.13	31.98	31.41	33.54	32.31	42.01
105244999	Gm40514	mRNA	0.395748	1.72e-06	22.34	21.44	24.73	17.14	16.36	19.22	17.5733	22.8367
327978	Slfn5	mRNA	0.394997	4.24e-08	15.95	16.19	16.63	12.66	13.56	11.32	12.5133	16.2567
93692	Glrx	mRNA	0.394101	6.73e-06	36.1	39.11	41.67	31.34	29.42	29.28	30.0133	38.96
79362	Bhlhe41	mRNA	0.393681	0.000667	5.32	5.69	6.53	4.82	4.54	4.14	4.5	5.84667	04710///Circadian rhythm
20352	Sema4b	mRNA	0.392953	7.21e-11	35.07	37.48	39.38	28.17	27.67	30.53	28.79	37.31	04360///Axon guidance
17972	Ncf4	mRNA	0.391622	4.99e-06	46.01	49.33	50.09	42.43	36.02	35.81	38.0867	48.4767	04145///Phagosome+++04380///Osteoclast differentiation+++04670///Leukocyte transendothelial migration+++05140///Leishmaniasis
105247234	Gm42368	mRNA	0.387559	4.36e-15	147.89	153.12	161.21	111.78	124.8	120.15	118.91	154.073
13032	Ctsc	mRNA	0.387076	6.26e-17	50.62	46.59	49.41	38.31	38.62	40.52	39.15	48.8733	04142///Lysosome+++04210///Apoptosis
329154	Ankrd44	mRNA	0.386856	4.11e-11	13.97	13.81	13.86	10.44	11.06	10.71	10.7367	13.88
66496	Ppdpf	mRNA	0.386394	3.05e-06	80.73	85.15	88.25	70.22	59.26	67.75	65.7433	84.71
18187	Nrp2	mRNA	0.383486	7.3e-07	8.74	8.75	8.83	6.56	6.73	7.06	6.78333	8.77333
12902	Cr2	mRNA	0.379801	0.0467194	2.25	1.97	2.29	1.49	1.6	2.01	1.7	2.17	04610///Complement and coagulation cascades+++04640///Hematopoietic cell lineage+++04662///B cell receptor signaling pathway+++05169///Epstein-Barr virus infection
76089	Rapgef2	mRNA	0.379643	0.0285259	1.92	1.91	1.83	1.33	1.38	1.59	1.43333	1.88667	04010///MAPK signaling pathway+++04015///Rap1 signaling pathway+++04530///Tight junction
15258	Hipk2	mRNA	0.377999	6.19e-11	15.37	14.37	15.57	11.21	12.84	11.2	11.75	15.1033	04218///Cellular senescence
20660	Sorl1	mRNA	0.375658	8.51e-10	15.37	14.23	15.91	11.03	11.79	12.71	11.8433	15.17
13611	S1pr4	mRNA	0.375332	2.11e-07	25.36	25.47	25.34	19.2	19.91	20.36	19.8233	25.39	04068///FoxO signaling pathway+++04071///Sphingolipid signaling pathway+++04080///Neuroactive ligand-receptor interaction
433813	Pusl1	mRNA	0.374946	0.0444104	9.91	12.32	11.53	9.33	7.98	9.23	8.84667	11.2533
19414	Rasa3	mRNA	0.373832	7.37e-14	46.04	47.57	48.86	37.4	38.27	35.65	37.1067	47.49	04013///MAPK signaling pathway - fly+++04014///Ras signaling pathway
105244006	Gm39701	mRNA	0.372123	2.71e-13	83.39	87.02	78.51	62.44	66.07	66.22	64.91	82.9733
16656	Hivep3	mRNA	0.371321	9.72e-11	21.46	21.6	23.61	17.28	18.59	16.34	17.4033	22.2233
20667	Sox12	mRNA	0.369531	7.28e-05	9.29	8.88	9.68	6.97	7.08	7.79	7.28	9.28333
114716	Spred2	mRNA	0.369157	0.000818	8.01	7.08	7.53	5.43	5.29	6.23	5.65	7.54
238393	Serpina3f	mRNA	0.367265	6.73e-11	87.89	82.67	84.48	63.54	71.52	64.55	66.5367	85.0133
218203	Mylip	mRNA	0.366788	0.0023199	8.23	8.36	8.48	6.13	6.56	6.99	6.56	8.35667	04979///Cholesterol metabolism
56708	Clcf1	mRNA	0.361803	0.00588722	13.99	17.44	14.44	12.54	11.25	12.42	12.07	15.29	04060///Cytokine-cytokine receptor interaction
12795	Plk3	mRNA	0.361113	0.00861164	9.51	10.27	10.49	7.39	7.4	9.06	7.95	10.09	04068///FoxO signaling pathway+++04625///C-type lectin receptor signaling pathway+++05152///Tuberculosis
94212	Pag1	mRNA	0.360553	1.6e-12	17.32	16.57	17.18	12.59	13.38	12.93	12.9667	17.0233
115487367	Gm51753	mRNA	0.359367	0.000127	22.06	21.12	21.1	17.73	15.44	17.55	16.9067	21.4267
69169	Fcmr	mRNA	0.358966	0.00066	37.69	37.33	36.23	28.01	25.61	34.21	29.2767	37.0833
330814	Adgrl1	mRNA	0.358265	0.0123297	3.44	3.08	2.88	2.26	2.46	2.8	2.50667	3.13333
171207	Arhgap4	mRNA	0.357709	4.18e-08	32.29	32.49	33.32	24.59	26.21	27.51	26.1033	32.7
57440	Ehd3	mRNA	0.356377	0.03391	4.5	4.35	4.23	3.02	3.73	3.6	3.45	4.36	04144///Endocytosis
227541	Camk1d	mRNA	0.353608	0.0069749	3.38	3.2	3.13	2.44	2.5	2.73	2.55667	3.23667
19141	Lgmn	mRNA	0.353452	4.47e-11	73.57	69.94	72.27	54.34	57.6	59.06	57	71.9267	04142///Lysosome+++04612///Antigen processing and presentation
382056	Crtc1	mRNA	0.352849	0.00131053	5.09	5.12	5.12	4.01	3.88	4.25	4.04667	5.11	05166///Human T-cell leukemia virus 1 infection
234779	Plcg2	mRNA	0.351815	1.24e-18	72.97	74.63	75.43	58.75	58.06	60.13	58.98	74.3433	00562///Inositol phosphate metabolism+++01521///EGFR tyrosine kinase inhibitor resistance+++04012///ErbB signaling pathway+++04014///Ras signaling pathway+++04020///Calcium signaling pathway+++04064///NF-kappa B signaling pathway+++04066///HIF-1 signaling pathway+++04070///Phosphatidylinositol signaling system+++04072///Phospholipase D signaling pathway+++04360///Axon guidance+++04370///VEGF sign…
104111	Adcy3	mRNA	0.35162	0.0142147	4.63	4.96	4.32	4.16	3.73	3.42	3.77	4.63667	00230///Purine metabolism+++01522///Endocrine resistance+++04015///Rap1 signaling pathway+++04020///Calcium signaling pathway+++04022///cGMP-PKG signaling pathway+++04024///cAMP signaling pathway+++04062///Chemokine signaling pathway+++04072///Phospholipase D signaling pathway+++04114///Oocyte meiosis+++04211///Longevity regulating pathway+++04213///Longevity regulating pathway - multiple species…
70083	Metrn	mRNA	0.349931	0.0292177	13.46	14.39	13.51	12.03	9.51	11.3	10.9467	13.7867
71885	Faap100	mRNA	0.349214	0.0395021	4.68	5.35	5.93	4.35	4.01	4.32	4.22667	5.32	03460///Fanconi anemia pathway
231932	Gimap7	mRNA	0.347322	5.07e-06	52.47	50.76	47.44	40.15	39.77	39.99	39.97	50.2233
545030	Wdfy4	mRNA	0.347162	1.88e-13	63.62	62.35	68.92	51.37	54.12	49.74	51.7433	64.9633
21887	Tle3	mRNA	0.346422	6.25e-08	19.42	19.78	21.48	15.32	16.38	16.66	16.12	20.2267
70227	Zfp619	mRNA	0.344637	0.0259529	3.09	2.97	2.98	2.63	2.34	2.24	2.40333	3.01333	05168///Herpes simplex virus 1 infection
17937	Nab2	mRNA	0.344443	0.000432	14.3	14.93	15.68	12.26	11.53	11.78	11.8567	14.97
14025	Bcl11a	mRNA	0.34223	1.98e-12	111.79	108.55	106.68	81.44	83.3	93.78	86.1733	109.007
269713	Clip2	mRNA	0.34006	2.09e-05	11.14	11.36	12.28	9.23	9	9.59	9.27333	11.5933
79196	Osbpl5	mRNA	0.338363	0.00388958	7.76	7.22	8.12	6.52	6.01	5.84	6.12333	7.7	04979///Cholesterol metabolism
18824	Plp2	mRNA	0.337988	6.78e-09	151.88	148.27	140.14	117.98	110.66	124.04	117.56	146.763
20354	Sema4d	mRNA	0.337405	1.37e-10	45.02	41.33	44.94	33.5	35.52	36.13	35.05	43.7633	04360///Axon guidance
213391	Rassf4	mRNA	0.336574	0.000169	7.54	7.23	8.38	6.1	6.32	6.14	6.18667	7.71667	04391///Hippo signaling pathway - fly+++04392///Hippo signaling pathway - multiple species
12483	Cd22	mRNA	0.336339	1.27e-20	340.8	330.17	337.7	262	265.68	282.62	270.1	336.223	04514///Cell adhesion molecules (CAMs)+++04640///Hematopoietic cell lineage+++04662///B cell receptor signaling pathway
230801	Pigv	mRNA	0.335331	0.0184315	6.4	6.66	7.31	5.88	5.89	4.96	5.57667	6.79	00563///Glycosylphosphatidylinositol (GPI)-anchor biosynthesis
27027	Tspan32	mRNA	0.335045	0.0021082	20.79	22.47	24.82	18.7	17.63	17.98	18.1033	22.6933
50523	Lats2	mRNA	0.334656	0.00235523	6.3	6.09	6.66	4.64	5.62	5.01	5.09	6.35	04214///Apoptosis - fly+++04390///Hippo signaling pathway+++04391///Hippo signaling pathway - fly+++04392///Hippo signaling pathway - multiple species
14104	Fasn	mRNA	0.33415	2.55e-09	64.96	66.14	71.52	49.92	53.68	59.08	54.2267	67.54	00061///Fatty acid biosynthesis+++01212///Fatty acid metabolism+++04152///AMPK signaling pathway+++04910///Insulin signaling pathway
21425	Tfeb	mRNA	0.334098	7.35e-06	35.1	36.08	38.31	28.43	27.52	31.79	29.2467	36.4967	04137///Mitophagy - animal
16154	Il10ra	mRNA	0.332915	0.000264	13.11	14.27	14.77	11.97	11.04	10.86	11.29	14.05	04060///Cytokine-cytokine receptor interaction+++04061///Viral protein interaction with cytokine and cytokine receptor+++04630///Jak-STAT signaling pathway+++05145///Toxoplasmosis+++05152///Tuberculosis+++05163///Human cytomegalovirus infection
246728	Oas2	mRNA	0.332244	2.17e-05	16.56	17.91	18.93	15	14.32	13.72	14.3467	17.8	04621///NOD-like receptor signaling pathway+++05160///Hepatitis C+++05162///Measles+++05164///Influenza A+++05168///Herpes simplex virus 1 infection+++05169///Epstein-Barr virus infection
50931	Il27ra	mRNA	0.331862	0.00291536	13.05	12.16	13.05	10.35	9.27	10.83	10.15	12.7533	04060///Cytokine-cytokine receptor interaction+++04630///Jak-STAT signaling pathway+++04659///Th17 cell differentiation
238317	Mideas	mRNA	0.331832	2.44e-09	21.01	19.2	21.08	16.23	16.47	16.71	16.47	20.43
19027	Sypl	mRNA	0.331507	8.89e-13	90.44	82.83	84.33	66.1	69.95	71.14	69.0633	85.8667
109652	Acy1	mRNA	0.330044	0.0327038	11.95	13.37	12.54	10.03	9.79	10.69	10.17	12.62	00220///Arginine biosynthesis+++01210///2-Oxocarboxylic acid metabolism+++01230///Biosynthesis of amino acids
17079	Cd180	mRNA	0.329372	2.5e-08	61.2	55.78	57.78	44.99	47.78	47.69	46.82	58.2533
72123	Ccdc71l	mRNA	0.329255	1.71e-05	15.77	15.06	15.58	11.9	12.11	13.38	12.4633	15.47
235584	Dusp7	mRNA	0.328795	9.61e-05	14.63	15.13	14.64	11.75	11.68	12.39	11.94	14.8	04010///MAPK signaling pathway+++04361///Axon regeneration
80915	Dusp12	mRNA	0.326948	0.0268616	14.71	15.61	16.99	11.41	13.41	13.56	12.7933	15.77
494448	Cbx6	mRNA	0.326626	2.99e-05	10.21	9.7	9.95	7.99	7.91	8.23	8.04333	9.95333
56743	Lat2	mRNA	0.325451	2.25e-09	80.13	79.01	79.28	63.52	65.74	64.02	64.4267	79.4733
218989	Tmem260	mRNA	0.324543	0.0263587	3.73	4.26	4.12	3.23	3.37	2.96	3.18667	4.03667
108909	Aida	mRNA	0.324494	8.35e-10	43.87	44.23	44.8	37	35.66	34.76	35.8067	44.3
13367	Diaph1	mRNA	0.323956	1.69e-10	37.03	34.23	36.35	28.49	30.09	28.42	29	35.87	04510///Focal adhesion+++04810///Regulation of actin cytoskeleton+++04933///AGE-RAGE signaling pathway in diabetic complications+++05131///Shigellosis
15242	Hhex	mRNA	0.323913	0.00165373	21.21	23.5	23.48	17.82	19.9	17.42	18.38	22.73	04950///Maturity onset diabetes of the young+++05202///Transcriptional misregulation in cancer
19401	Rara	mRNA	0.323707	0.000527	12.12	12.02	12.07	10.16	9.49	9.82	9.82333	12.07	04659///Th17 cell differentiation+++04915///Estrogen signaling pathway+++05200///Pathways in cancer+++05202///Transcriptional misregulation in cancer+++05221///Acute myeloid leukemia
100019	Mdn1	mRNA	0.322359	2.24e-10	11.48	11.5	11.86	9.22	9.95	9.04	9.40333	11.6133	03008///Ribosome biogenesis in eukaryotes
67724	Pop1	mRNA	0.322329	0.00031	15.99	14.81	14.58	12.82	11.55	12.33	12.2333	15.1267	03008///Ribosome biogenesis in eukaryotes+++03013///RNA transport
23921	Sh2b2	mRNA	0.321794	0.0372527	7.06	7.01	7.48	5.79	5.26	6.54	5.86333	7.18333	04722///Neurotrophin signaling pathway+++04910///Insulin signaling pathway
74096	Hvcn1	mRNA	0.320963	1.18e-15	213.58	200.06	204.59	162.08	167.58	173.01	167.557	206.077
73218	Sppl2b	mRNA	0.320928	0.0390229	6.43	7.41	6.89	5.93	5.47	5.53	5.64333	6.91
100040563	Dynlt1c	mRNA	0.319775	6.94e-05	114.78	135.73	119.23	95.76	100.93	103.36	100.017	123.247
54338	Slc23a2	mRNA	0.317722	1.02e-08	22.55	21.25	21.81	17.24	17.52	18.66	17.8067	21.87
70497	Arhgap17	mRNA	0.314964	4.24e-07	39.34	35.79	37.58	28.34	30.73	32.63	30.5667	37.57	04530///Tight junction
78798	Eml4	mRNA	0.31403	6.28e-11	40.09	38.94	39.34	31.2	33.38	32.25	32.2767	39.4567	05200///Pathways in cancer+++05223///Non-small cell lung cancer+++05235///PD-L1 expression and PD-1 checkpoint pathway in cancer
18751	Prkcb	mRNA	0.313524	1.37e-10	23.94	22.38	23.54	18.5	19.34	19.02	18.9533	23.2867	01521///EGFR tyrosine kinase inhibitor resistance+++04010///MAPK signaling pathway+++04012///ErbB signaling pathway+++04014///Ras signaling pathway+++04015///Rap1 signaling pathway+++04020///Calcium signaling pathway+++04062///Chemokine signaling pathway+++04064///NF-kappa B signaling pathway+++04066///HIF-1 signaling pathway+++04070///Phosphatidylinositol signaling system+++04071///Sphingolipid …
20210	Saa3	mRNA	0.312118	0.0321576	57.99	47.64	54.92	39.15	42.86	49.2	43.7367	53.5167
102639543	Ifi206	mRNA	0.311515	4.73e-05	31.08	34.68	35.65	26.67	30.02	25.85	27.5133	33.8033
18574	Pde1b	mRNA	0.311251	0.0345086	8	8.51	7.86	5.58	7.2	7.19	6.65667	8.12333	00230///Purine metabolism+++04020///Calcium signaling pathway+++04740///Olfactory transduction+++04742///Taste transduction+++04924///Renin secretion+++05032///Morphine addiction
384309	Trim56	mRNA	0.310858	0.0124114	8.97	8.1	8.98	6.35	7.89	6.62	6.95333	8.68333
215113	Slc43a2	mRNA	0.309742	0.000229	11	10.61	11.74	9.21	9.75	9.21	9.39	11.1167
15259	Hipk3	mRNA	0.309522	1.25e-06	12.95	12.33	13.5	10.67	10.72	10.28	10.5567	12.9267	04218///Cellular senescence
223732	Rtl6	mRNA	0.308757	0.0115984	5.91	6.16	6.41	4.99	5.36	4.75	5.03333	6.16
243910	Nfkbid	mRNA	0.308623	0.0170574	12.26	13	13.55	11	9.71	10.98	10.5633	12.9367
230082	Nol6	mRNA	0.306124	5.32e-07	26.48	27.13	28.75	22.37	23.5	21.56	22.4767	27.4533	03008///Ribosome biogenesis in eukaryotes
53626	Insm1	mRNA	0.305803	0.00982765	14.79	15.27	15.63	10.94	11.79	14.7	12.4767	15.23
210172	Zfp526	mRNA	0.304669	0.0338709	5.52	5.31	5.95	4.46	4.79	4.67	4.64	5.59333
13482	Dpp4	mRNA	0.304447	1.13e-05	19.13	20.28	19.03	15.64	16.46	14.92	15.6733	19.48	04974///Protein digestion and absorption
12802	Cnr2	mRNA	0.304387	2.87e-05	20.13	18.73	19.55	15.2	15.55	17.19	15.98	19.47	04080///Neuroactive ligand-receptor interaction
53310	Dlg3	mRNA	0.304357	0.00309746	10.69	10.16	9.83	8.2	8.76	8.45	8.47	10.2267	04390///Hippo signaling pathway+++04530///Tight junction+++05165///Human papillomavirus infection
67300	Cltc	mRNA	0.304214	6.48e-15	173.76	159.67	172.14	137.75	138.71	139.03	138.497	168.523	04142///Lysosome+++04144///Endocytosis+++04721///Synaptic vesicle cycle+++04961///Endocrine and other factor-regulated calcium reabsorption+++05016///Huntington disease+++05100///Bacterial invasion of epithelial cells
118445	Klf16	mRNA	0.303977	0.00388958	15.78	15.68	17.01	12.55	12.37	14.83	13.25	16.1567
18018	Nfatc1	mRNA	0.303527	2.39e-07	24.98	23.58	24.88	19.86	20.55	19.87	20.0933	24.48	04010///MAPK signaling pathway+++04022///cGMP-PKG signaling pathway+++04024///cAMP signaling pathway+++04218///Cellular senescence+++04310///Wnt signaling pathway+++04380///Osteoclast differentiation+++04625///C-type lectin receptor signaling pathway+++04650///Natural killer cell mediated cytotoxicity+++04658///Th1 and Th2 cell differentiation+++04659///Th17 cell differentiation+++04660///T cell …
319876	Cobll1	mRNA	0.302795	0.00632053	6.5	6.05	6.35	4.9	5.45	5.16	5.17	6.3
100855	Tbc1d14	mRNA	0.302757	1.29e-08	30.91	30.36	30.81	24.65	25.4	25.04	25.03	30.6933
73825	Ppp1r21	mRNA	0.302651	0.000931	13.78	14.05	13.47	11.58	10.83	11.57	11.3267	13.7667
15950	Ifi203	mRNA	0.302607	1.24e-10	75.11	70.01	69	56.82	61.49	60.31	59.54	71.3733
14229	Fkbp5	mRNA	0.301875	0.000531	12.75	12.74	14.17	10.78	11.13	10.66	10.8567	13.22	04915///Estrogen signaling pathway
229700	Rbm15	mRNA	0.301685	0.00362035	11.04	10.65	10.49	8.62	8.49	9.33	8.81333	10.7267
233489	Picalm	mRNA	0.301566	1.19e-06	29.2	26.4	26.99	22	22.79	23.16	22.65	27.53
382620	Tmed8	mRNA	0.300821	1.56e-11	49.63	46.33	46.51	37.78	39.08	40.22	39.0267	47.49
215627	Zbtb8b	mRNA	0.300738	0.00243136	10.33	10.1	9.51	8.24	8.83	7.56	8.21	9.98
15466	Hrh2	mRNA	0.300655	0.000424	13.39	12.58	12.41	9.95	11.25	10.69	10.63	12.7933	04020///Calcium signaling pathway+++04080///Neuroactive ligand-receptor interaction+++04971///Gastric acid secretion
317758	Gimap9	mRNA	0.299941	0.0305517	21.1	20.7	18.16	15.27	15.68	18.38	16.4433	19.9867
207932	Urb1	mRNA	0.298592	0.000324	7.26	7.31	7.98	6.08	6.39	5.99	6.15333	7.51667
75292	Prkd3	mRNA	0.297523	1.17e-05	15.76	15.61	16.24	12.42	13.79	12.74	12.9833	15.87	04015///Rap1 signaling pathway+++04925///Aldosterone synthesis and secretion
15001	H2-Oa	mRNA	0.296693	4.44e-06	87.01	90.8	89.58	74.52	70.49	75.36	73.4567	89.13	04145///Phagosome+++04514///Cell adhesion molecules (CAMs)+++04612///Antigen processing and presentation+++04640///Hematopoietic cell lineage+++04658///Th1 and Th2 cell differentiation+++04659///Th17 cell differentiation+++04672///Intestinal immune network for IgA production+++04940///Type I diabetes mellitus+++05140///Leishmaniasis+++05145///Toxoplasmosis+++05150///Staphylococcus aureus infectio…
226351	Tmem185b	mRNA	0.29655	0.0286486	7.76	7.81	7.89	6.24	6.38	6.72	6.44667	7.82
19094	Mapk11	mRNA	0.295825	0.0432442	9.28	8.92	8.34	7.16	6.86	7.87	7.29667	8.84667	01522///Endocrine resistance+++04010///MAPK signaling pathway+++04013///MAPK signaling pathway - fly+++04015///Rap1 signaling pathway+++04068///FoxO signaling pathway+++04071///Sphingolipid signaling pathway+++04114///Oocyte meiosis+++04212///Longevity regulating pathway - worm+++04218///Cellular senescence+++04261///Adrenergic signaling in cardiomyocytes+++04361///Axon regeneration+++04370///VEG…
23871	Ets1	mRNA	0.295728	2.49e-09	38.66	36.52	37.17	30	31.88	31.12	31	37.45	04013///MAPK signaling pathway - fly+++04014///Ras signaling pathway+++04218///Cellular senescence+++04320///Dorso-ventral axis formation+++05166///Human T-cell leukemia virus 1 infection+++05200///Pathways in cancer+++05211///Renal cell carcinoma
13421	Dnase1l3	mRNA	0.295693	0.0200795	9.77	8.7	8.89	6.48	8.01	8.15	7.54667	9.12
11305	Abca2	mRNA	0.295316	7.62e-05	8.19	7.92	8.04	6.18	6.58	7.03	6.59667	8.05	02010///ABC transporters+++04142///Lysosome
78255	Ralgps2	mRNA	0.294985	9.31e-08	29.04	27.66	30.09	22.86	23.53	24.59	23.66	28.93
208144	Dhx37	mRNA	0.294914	2.4e-05	16.32	16.93	16.14	13.21	13.84	13.69	13.58	16.4633
67739	Slc48a1	mRNA	0.294835	4.01e-06	34.01	33.36	33.03	27.53	27.87	27.46	27.62	33.4667
65972	Ifi30	mRNA	0.293455	3.56e-12	494.29	490.65	486.59	418.68	387.91	408.86	405.15	490.51	04612///Antigen processing and presentation
68750	Rreb1	mRNA	0.293206	0.000513	6.16	5.66	5.93	4.83	4.85	4.98	4.88667	5.91667	04013///MAPK signaling pathway - fly
68865	Arv1	mRNA	0.292528	0.0465384	3.25	3.63	3.86	2.67	2.95	3.02	2.88	3.58
19009	Pou6f1	mRNA	0.29246	0.0427602	4.69	5.3	5.12	3.95	4.12	4.15	4.07333	5.03667
13822	Epb41l2	mRNA	0.29117	1.76e-07	40.09	38.1	37.91	31.55	30.82	33.88	32.0833	38.7
114713	Rasa2	mRNA	0.290945	1.51e-07	33.87	32.42	31.62	25.52	26.91	28.78	27.07	32.6367	04010///MAPK signaling pathway+++04014///Ras signaling pathway+++05203///Viral carcinogenesis
243842	Bicra	mRNA	0.290697	1.1e-05	32.13	29.87	31.15	23.22	25.81	28.19	25.74	31.05
27360	Add3	mRNA	0.289593	6.03e-06	22.07	21.3	22.68	17.97	18.76	17.93	18.22	22.0167
243958	Siglecg	mRNA	0.288952	2.46e-08	48.52	48.25	49.51	39.89	40.46	40.87	40.4067	48.76
68114	Pwwp3a	mRNA	0.288172	0.00455636	17.64	18.25	19.72	15.7	13.9	16.68	15.4267	18.5367
213019	Pdlim2	mRNA	0.287982	0.00193775	30.79	33.44	31.26	28.4	25.94	25.37	26.57	31.83
434223	Gm1966	mRNA	0.287059	1.16e-06	34.62	33.31	33.38	26.59	30.86	26.7	28.05	33.77
67501	Ccdc50	mRNA	0.286815	4.08e-10	65.02	59.66	61.69	49.97	53.7	51.06	51.5767	62.1233
70974	Pgm2l1	mRNA	0.286454	0.0340406	3.21	3.19	2.93	2.64	2.31	2.8	2.58333	3.11	00500///Starch and sucrose metabolism
108673	Ccdc86	mRNA	0.286059	0.00223867	16.69	17.78	18.83	14.54	13.8	15.92	14.7533	17.7667
12763	Cmah	mRNA	0.285633	1.43e-10	29.55	28.87	29.21	23.81	25.22	23.66	24.23	29.21	00520///Amino sugar and nucleotide sugar metabolism
224824	Pex6	mRNA	0.285335	0.0107772	10.78	11.61	13.05	9.84	9.92	9.68	9.81333	11.8133	04146///Peroxisome
223739	5031439G07Rik	mRNA	0.285023	0.00333186	6.67	6.39	7.06	5.44	5.26	6.03	5.57667	6.70667
81004	Tbl1xr1	mRNA	0.284228	0.000762	8.09	7.52	8.08	7.12	6.2	6.49	6.60333	7.89667	04013///MAPK signaling pathway - fly+++04310///Wnt signaling pathway
227753	Gsn	mRNA	0.28394	0.0124314	14.8	13.4	13.34	11.13	10.74	12.39	11.42	13.8467	04666///Fc gamma R-mediated phagocytosis+++04810///Regulation of actin cytoskeleton+++05203///Viral carcinogenesis
12721	Coro1a	mRNA	0.282712	1.34e-12	614.48	643.87	649.81	539.67	509.16	538.83	529.22	636.053	04145///Phagosome+++05152///Tuberculosis
107476	Acaca	mRNA	0.282226	5.99e-07	18.48	17.94	19.5	15.17	16.34	15.08	15.53	18.64	00061///Fatty acid biosynthesis+++00620///Pyruvate metabolism+++00640///Propanoate metabolism+++01212///Fatty acid metabolism+++04152///AMPK signaling pathway+++04910///Insulin signaling pathway+++04922///Glucagon signaling pathway
12337	Capn5	mRNA	0.2822	0.0144656	7.12	7.46	7.49	6.38	6.38	5.63	6.13	7.35667
98388	Chst10	mRNA	0.278821	0.000268	19.46	20.08	20.23	16.49	16.99	16.27	16.5833	19.9233	00515///Mannose type O-glycan biosynthesis
11669	Aldh2	mRNA	0.278712	3.19e-05	39.55	37.86	38.26	30.05	29.9	33.26	31.07	38.5567	00010///Glycolysis / Gluconeogenesis+++00053///Ascorbate and aldarate metabolism+++00071///Fatty acid degradation+++00280///Valine, leucine and isoleucine degradation+++00310///Lysine degradation+++00330///Arginine and proline metabolism+++00340///Histidine metabolism+++00380///Tryptophan metabolism+++00410///beta-Alanine metabolism+++00561///Glycerolipid metabolism+++00620///Pyruvate metabolism+…
71449	Eef1aknmt	mRNA	0.278431	0.0295357	10.23	11.09	12.52	9.64	8.99	9.96	9.53	11.28
104759	Pld4	mRNA	0.277966	5.18e-07	80.42	76.3	79.02	62.16	66.96	68.14	65.7533	78.58	00564///Glycerophospholipid metabolism+++00565///Ether lipid metabolism
22379	Fmnl3	mRNA	0.277563	5.95e-08	59.98	58.14	60.89	48.8	47.72	53.1	49.8733	59.67
19889	Rp2	mRNA	0.27747	0.00299379	12.26	10.78	10.57	9.5	9.08	9.29	9.29	11.2033
672511	Rnf213	mRNA	0.276859	3.25e-07	67.05	67.77	74.11	57.65	62.32	54.63	58.2	69.6433
217154	Stac2	mRNA	0.275802	0.00393327	14.36	13.42	13.83	12.03	11.3	11.48	11.6033	13.87
68682	Slc44a2	mRNA	0.275002	1.73e-07	53.85	49.93	50.06	41.77	43.16	43.8	42.91	51.28	05231///Choline metabolism in cancer
58194	Sh3kbp1	mRNA	0.274742	4.02e-05	20	19.26	18.1	15.62	16.67	15.89	16.06	19.12	04144///Endocytosis
239719	Mrtfb	mRNA	0.27459	0.016516	4.82	4.21	4.75	3.69	3.73	4.3	3.90667	4.59333
217353	Tmc6	mRNA	0.274536	2.47e-05	31.22	31.34	32.75	26.71	25.67	27.31	26.5633	31.77
19271	Ptprj	mRNA	0.274213	0.0169951	4.23	4.28	4.57	3.39	3.77	3.8	3.65333	4.36	04520///Adherens junction
12988	Csk	mRNA	0.273761	1.6e-12	210.62	214.51	215.28	179.66	174.94	187.66	180.753	213.47	05120///Epithelial cell signaling in Helicobacter pylori infection
16498	Kcnab2	mRNA	0.272463	3.08e-05	35.38	36.81	38.23	31.48	32.41	28.77	30.8867	36.8067
16439	Itpr2	mRNA	0.27187	0.00372679	4.55	4.31	4.28	3.8	3.9	3.41	3.70333	4.38	04020///Calcium signaling pathway+++04022///cGMP-PKG signaling pathway+++04070///Phosphatidylinositol signaling system+++04114///Oocyte meiosis+++04210///Apoptosis+++04218///Cellular senescence+++04270///Vascular smooth muscle contraction+++04371///Apelin signaling pathway+++04540///Gap junction+++04611///Platelet activation+++04621///NOD-like receptor signaling pathway+++04625///C-type lectin re…
18796	Plcb2	mRNA	0.271214	0.0163596	6.41	6.85	5.98	5.57	5.05	6.52	5.71333	6.41333	00562///Inositol phosphate metabolism+++04015///Rap1 signaling pathway+++04020///Calcium signaling pathway+++04022///cGMP-PKG signaling pathway+++04062///Chemokine signaling pathway+++04070///Phosphatidylinositol signaling system+++04071///Sphingolipid signaling pathway+++04072///Phospholipase D signaling pathway+++04261///Adrenergic signaling in cardiomyocytes+++04270///Vascular smooth muscle co…
76900	Ssbp4	mRNA	0.271121	0.00194271	35.27	39.17	37.25	29.29	30.57	33.39	31.0833	37.23
15270	H2ax	mRNA	0.270158	1.3e-05	116.42	118.67	124.41	97.28	95.68	108.91	100.623	119.833	04217///Necroptosis+++05034///Alcoholism+++05322///Systemic lupus erythematosus
192678	Rassf3	mRNA	0.26934	0.00247587	17.17	14.95	15.55	13.14	14.01	13.35	13.5	15.89
19253	Ptpn18	mRNA	0.268578	0.00325268	39.6	45.38	45.81	38.76	35.09	36.16	36.67	43.5967
11980	Atp8a1	mRNA	0.267725	0.00730234	5.05	5.18	5.23	4.34	4.45	4.49	4.42667	5.15333
22596	Xrcc5	mRNA	0.267642	0.0358417	12.33	13.11	13.3	11.47	11.5	9.54	10.8367	12.9133	03450///Non-homologous end-joining
16835	Ldlr	mRNA	0.267571	4.86e-06	29.56	29.61	29.97	23.5	25.08	26.42	25	29.7133	04144///Endocytosis+++04913///Ovarian steroidogenesis+++04925///Aldosterone synthesis and secretion+++04927///Cortisol synthesis and secretion+++04934///Cushing syndrome+++04976///Bile secretion+++04979///Cholesterol metabolism+++05145///Toxoplasmosis+++05160///Hepatitis C
74148	Cluh	mRNA	0.267328	1.03e-05	26.84	25.73	28.29	21.34	23.21	23.44	22.6633	26.9533
239667	Dip2b	mRNA	0.267173	1.01e-05	12.52	12.28	13.3	10.64	10.8	10.87	10.77	12.7
233905	Zfp646	mRNA	0.266819	7.62e-05	15.37	13.98	15.47	12.48	12.65	12.56	12.5633	14.94
211922	Dennd6a	mRNA	0.266471	0.0378399	7.78	7.91	7.64	6.8	6.93	5.7	6.47667	7.77667
328833	Treml2	mRNA	0.265189	5.93e-09	49.91	48.53	51.44	41.95	41.91	42.09	41.9833	49.96
100502698	Rubcn	mRNA	0.264307	2.03e-05	24.61	24.26	26.05	19.86	21.05	22.05	20.9867	24.9733	04140///Autophagy - animal
74558	Gvin1	mRNA	0.264216	6.17e-07	65.5	64.75	68.33	51.19	59.64	56.73	55.8533	66.1933
107895	Mgat5	mRNA	0.264181	0.00521562	6.67	5.71	6.8	5.19	5.42	5.58	5.39667	6.39333	00510///N-Glycan biosynthesis
232087	Mat2a	mRNA	0.262539	2.49e-09	107.02	104.79	104.62	86.13	89.33	93.01	89.49	105.477	00270///Cysteine and methionine metabolism+++01230///Biosynthesis of amino acids
16796	Lasp1	mRNA	0.262382	9.61e-05	34.31	33.15	33.49	26.01	28.79	30.59	28.4633	33.65
12725	Clcn3	mRNA	0.26227	1.24e-05	34.38	30.42	30.44	26.67	27.89	27.08	27.2133	31.7467
11855	Arhgap5	mRNA	0.261969	0.0481089	3.61	3.51	3.64	2.69	3.24	3.05	2.99333	3.58667	04510///Focal adhesion+++04670///Leukocyte transendothelial migration
17193	Mbd4	mRNA	0.261829	0.00804069	11.51	10.88	10.87	8.88	9.3	9.16	9.11333	11.0867	03410///Base excision repair
171580	Mical1	mRNA	0.261609	0.000104	23.76	23.9	24.26	20.17	20.42	21.35	20.6467	23.9733
18080	Nin	mRNA	0.261095	0.00317173	8.57	8.47	8.63	7.06	8.36	6.54	7.32	8.55667
74453	Cfap53	mRNA	0.260859	1.94e-06	22.87	22.84	22.02	18.69	19.68	18.89	19.0867	22.5767
385658	Nxpe3	mRNA	0.26018	0.000145	22.68	22.26	22.58	18.42	17.84	19.86	18.7067	22.5067
11461	Actb	mRNA	0.259806	2.05e-14	2613	2707.05	2765.25	2287.77	2236.56	2311.9	2278.74	2695.1	04015///Rap1 signaling pathway+++04145///Phagosome+++04210///Apoptosis+++04390///Hippo signaling pathway+++04391///Hippo signaling pathway - fly+++04510///Focal adhesion+++04520///Adherens junction+++04530///Tight junction+++04611///Platelet activation+++04670///Leukocyte transendothelial migration+++04714///Thermogenesis+++04745///Phototransduction - fly+++04810///Regulation of actin cytoskeleto…
623121	Ifi213	mRNA	0.259791	0.00518207	28.8	31.28	32.13	27.03	28.02	22.61	25.8867	30.7367
105782	Scrib	mRNA	0.258118	0.00182103	19.15	17.96	18.66	14	15.72	17.45	15.7233	18.59	04390///Hippo signaling pathway+++04391///Hippo signaling pathway - fly+++04530///Tight junction+++05165///Human papillomavirus infection+++05203///Viral carcinogenesis
77407	Rab35	mRNA	0.257436	6.1e-07	294.04	282.97	284.41	230.2	234.02	263.95	242.723	287.14	04144///Endocytosis
272347	Zfp398	mRNA	0.257376	0.0358081	4.46	4.03	3.9	3.24	3.45	3.66	3.45	4.13	05168///Herpes simplex virus 1 infection
239554	Foxred2	mRNA	0.256697	0.0131165	7.79	8.69	8.2	7.03	6.64	7.26	6.97667	8.22667
56030	Tmem131	mRNA	0.256162	8.83e-08	51.91	50.37	54.55	43.43	46.29	43.28	44.3333	52.2767
14775	Gpx1	mRNA	0.256096	1.92e-05	142.32	156.36	146.55	129.28	121.42	126.72	125.807	148.41	00480///Glutathione metabolism+++00590///Arachidonic acid metabolism+++04918///Thyroid hormone synthesis
11492	Adam19	mRNA	0.255395	4.29e-07	28.35	27.32	28.56	23.79	24.01	24.58	24.1267	28.0767
225876	Kdm2a	mRNA	0.254864	7.23e-06	28.11	26.54	26.82	22.41	23.62	22.36	22.7967	27.1567
12332	Capg	mRNA	0.254511	8.01e-06	167.24	184.35	180.12	154.76	141.58	153.52	149.953	177.237
108655	Foxp1	mRNA	0.254315	4.37e-09	46.43	46.11	49.48	38.01	39.91	38.56	38.8267	47.34	05206///MicroRNAs in cancer
20017	Polr1b	mRNA	0.253902	0.000323	17.68	17.58	18.09	14.77	15.09	15.34	15.0667	17.7833	03020///RNA polymerase
11666	Abcd1	mRNA	0.253301	0.00512963	12.42	12.44	12.75	10.34	10.8	10.81	10.65	12.5367	02010///ABC transporters+++04146///Peroxisome
70470	Rprd1b	mRNA	0.252602	0.000412	22.38	21.1	22.87	19.13	18.73	18.68	18.8467	22.1167
52686	Mettl2	mRNA	0.252468	0.0161213	15.12	15.02	15.58	13.75	12.69	12.38	12.94	15.24
67155	Smarca2	mRNA	0.252285	0.00119054	15.17	15.16	12.87	13.63	13.68	13.43	13.58	14.4	04714///Thermogenesis+++05225///Hepatocellular carcinoma
235627	Nbeal2	mRNA	0.251702	0.00195633	7.23	7.46	7.93	6.01	6.56	6.66	6.41	7.54
22031	Traf3	mRNA	0.251397	0.000304	11.61	11.37	12.21	9.35	9.98	10.5	9.94333	11.73	04064///NF-kappa B signaling pathway+++04620///Toll-like receptor signaling pathway+++04621///NOD-like receptor signaling pathway+++04622///RIG-I-like receptor signaling pathway+++04657///IL-17 signaling pathway+++04668///TNF signaling pathway+++05160///Hepatitis C+++05161///Hepatitis B+++05162///Measles+++05164///Influenza A+++05165///Human papillomavirus infection+++05167///Kaposi sarcoma-assoc…
50880	Scly	mRNA	0.251041	0.0225267	15.93	15.88	15.96	12.68	14.03	13.97	13.56	15.9233	00450///Selenocompound metabolism
224814	Abcc10	mRNA	0.250155	0.0248819	7.73	7.97	8.15	6.86	7.1	6.49	6.81667	7.95	02010///ABC transporters
240754	Lax1	mRNA	0.249525	2.74e-05	50.46	48	47.69	44.12	40.61	42.81	42.5133	48.7167
22780	Ikzf3	mRNA	0.249378	2.52e-06	58.61	55.98	58.11	48.38	51.43	47.73	49.18	57.5667
234875	Ttc13	mRNA	0.249276	0.00316744	18.75	18.49	18.48	15.23	15.42	17.04	15.8967	18.5733
26364	Adgre5	mRNA	0.248378	0.00590101	18.26	18.41	18.55	14.94	15.07	17.19	15.7333	18.4067
170772	Glcci1	mRNA	0.248275	0.0135139	9.52	9.35	9.26	7.24	7.86	9.01	8.03667	9.37667
20515	Slc20a1	mRNA	0.246306	0.00719102	22.26	19.83	19.59	16.72	18.18	17.84	17.58	20.56
320951	Pisd	mRNA	0.245767	5.73e-05	53.46	55.94	51.96	44.85	46.64	48.09	46.5267	53.7867	00564///Glycerophospholipid metabolism
54354	Rassf5	mRNA	0.24561	0.000214	27.61	27.22	27.63	23.74	23.8	22.89	23.4767	27.4867	04014///Ras signaling pathway+++04015///Rap1 signaling pathway+++04218///Cellular senescence+++04670///Leukocyte transendothelial migration+++05200///Pathways in cancer+++05223///Non-small cell lung cancer
107029	Me2	mRNA	0.245159	0.000362	11.23	11.88	11.17	9.6	9.57	10.12	9.76333	11.4267	00620///Pyruvate metabolism+++01200///Carbon metabolism
211347	Pank3	mRNA	0.244795	0.000604	13.71	12.32	12.56	10.59	11.41	10.97	10.99	12.8633	00770///Pantothenate and CoA biosynthesis
103213	Traf3ip2	mRNA	0.244384	0.00737786	20.41	20.8	22.03	17.46	18.83	17.73	18.0067	21.08	04218///Cellular senescence+++04657///IL-17 signaling pathway
18673	Phb	mRNA	0.242933	5.79e-05	73.42	78.3	75.09	66.47	61.82	65.76	64.6833	75.6033
170472	Recql5	mRNA	0.24292	0.0308914	11.35	12.25	14.48	10.48	11.52	11.04	11.0133	12.6933
18477	Prdx1	mRNA	0.242313	7.93e-07	240.89	235.14	243.03	212.54	193.41	209.36	205.103	239.687	04146///Peroxisome+++05146///Amoebiasis
50492	Thop1	mRNA	0.242305	0.022863	18.7	22.69	21.9	17.79	17.31	19.08	18.06	21.0967	04614///Renin-angiotensin system+++05143///African trypanosomiasis
20868	Stk10	mRNA	0.242279	0.000104	21.3	20.09	21.54	17.43	18.01	18.43	17.9567	20.9767	04914///Progesterone-mediated oocyte maturation
66614	Gpatch4	mRNA	0.241877	0.00490533	38.05	37.03	38.14	32.31	34.35	30.18	32.28	37.74
69227	Selenot	mRNA	0.240218	1.2e-05	37.02	37.25	36.48	31.02	31.43	32.47	31.64	36.9167
19260	Ptpn22	mRNA	0.240106	0.029574	13.14	14.91	15.01	12.53	13.19	10.94	12.22	14.3533
15953	Ifi47	mRNA	0.240099	5.06e-07	115.62	111.97	114.21	97.05	96.05	99.91	97.67	113.933	04668///TNF signaling pathway
15204	Herc2	mRNA	0.239945	0.00284318	5.99	6.19	6.43	5.41	5.71	4.83	5.31667	6.20333	04120///Ubiquitin mediated proteolysis
71833	Dcaf7	mRNA	0.239445	7.49e-07	35.66	35.4	37.36	31.41	30.82	30.75	30.9933	36.14
30948	Bin1	mRNA	0.238597	0.00277991	45.64	47.98	49.53	44.11	40.28	38.14	40.8433	47.7167	04144///Endocytosis+++04666///Fc gamma R-mediated phagocytosis
12494	Cd38	mRNA	0.238314	0.0150752	19.11	17.75	17.17	15.45	16.5	14.42	15.4567	18.01	00760///Nicotinate and nicotinamide metabolism+++04020///Calcium signaling pathway+++04640///Hematopoietic cell lineage+++04921///Oxytocin signaling pathway+++04970///Salivary secretion+++04972///Pancreatic secretion
104418	Dgkz	mRNA	0.237121	0.000128	33.07	33.79	35.06	27.51	30.15	30.99	29.55	33.9733	00561///Glycerolipid metabolism+++00564///Glycerophospholipid metabolism+++04070///Phosphatidylinositol signaling system+++04072///Phospholipase D signaling pathway+++04361///Axon regeneration+++05231///Choline metabolism in cancer
19419	Rasgrp1	mRNA	0.236864	0.00245522	12.2	12.43	11.89	10.5	10.39	10.49	10.46	12.1733	04010///MAPK signaling pathway+++04014///Ras signaling pathway+++04611///Platelet activation+++04660///T cell receptor signaling pathway+++05200///Pathways in cancer+++05235///PD-L1 expression and PD-1 checkpoint pathway in cancer
66857	Plbd1	mRNA	0.236845	0.0058402	36.04	32.14	33.71	28.51	28.11	30.88	29.1667	33.9633
77578	Bcl9	mRNA	0.23671	0.00164137	11.67	11.78	12.32	9.69	10.59	10.51	10.2633	11.9233
68817	Ddi2	mRNA	0.235588	0.0202525	17.63	16.85	17.92	13.39	16.77	14.9	15.02	17.4667
20249	Scd1	mRNA	0.235459	1.45e-10	292.59	278.55	299.77	247.05	251.04	250.83	249.64	290.303	01040///Biosynthesis of unsaturated fatty acids+++01212///Fatty acid metabolism+++03320///PPAR signaling pathway+++04152///AMPK signaling pathway+++04212///Longevity regulating pathway - worm
70428	Polr3b	mRNA	0.235426	0.00307428	12.22	11.89	11.89	10.11	10.4	10.45	10.32	12	03020///RNA polymerase+++04623///Cytosolic DNA-sensing pathway
226757	Wdr26	mRNA	0.234529	1.56e-05	120.85	118.65	122.9	94.63	96.97	107.88	99.8267	120.8
242406	Rgp1	mRNA	0.234081	0.00385362	11.85	11.34	12.06	10.61	10.18	9.62	10.1367	11.75
14870	Gstp1	mRNA	0.233371	0.000118	229.92	228.01	230.29	205.39	183.43	203.78	197.533	229.407	00480///Glutathione metabolism+++00980///Metabolism of xenobiotics by cytochrome P450+++00982///Drug metabolism - cytochrome P450+++00983///Drug metabolism - other enzymes+++01524///Platinum drug resistance+++05200///Pathways in cancer+++05204///Chemical carcinogenesis+++05215///Prostate cancer+++05225///Hepatocellular carcinoma+++05418///Fluid shear stress and atherosclerosis
71371	Arid5b	mRNA	0.233318	0.000904	12.98	12.25	12.39	10.07	11.35	11.01	10.81	12.54
53313	Atp2a3	mRNA	0.233313	1e-06	45.73	44.45	46.36	39.36	38.38	39.82	39.1867	45.5133	04020///Calcium signaling pathway+++04022///cGMP-PKG signaling pathway+++04024///cAMP signaling pathway+++04260///Cardiac muscle contraction+++04261///Adrenergic signaling in cardiomyocytes+++04919///Thyroid hormone signaling pathway+++04972///Pancreatic secretion+++05010///Alzheimer disease+++05410///Hypertrophic cardiomyopathy (HCM)+++05412///Arrhythmogenic right ventricular cardiomyopathy (ARV…
80859	Nfkbiz	mRNA	0.232794	0.00116844	23.17	21.78	22.84	19.88	19.74	18.71	19.4433	22.5967	05202///Transcriptional misregulation in cancer
21897	Tlr1	mRNA	0.232518	0.0169951	20.16	20.09	22.54	19.19	18.26	16.87	18.1067	20.93	04620///Toll-like receptor signaling pathway+++05152///Tuberculosis
22368	Trpv2	mRNA	0.231982	0.00678279	54.61	51.27	50.78	43.32	40.62	50.85	44.93	52.22	04621///NOD-like receptor signaling pathway+++04750///Inflammatory mediator regulation of TRP channels
59014	Rrs1	mRNA	0.231878	0.00863551	30.52	32.78	33.49	28.44	25.81	29.19	27.8133	32.2633
66998	Psmd5	mRNA	0.231424	0.00972903	27.92	26.48	28.38	24.24	22.54	24.97	23.9167	27.5933
12727	Clcn4	mRNA	0.231388	0.0271365	10.87	10.46	9.63	8.77	8.64	9.12	8.84333	10.32
24075	Taf10	mRNA	0.231092	0.00457521	175.78	215.77	202.02	171.06	163.79	176.92	170.59	197.857	03022///Basal transcription factors
71458	Bcor	mRNA	0.231084	0.00298615	11.91	11.19	12.44	9.96	10.65	10.22	10.2767	11.8467
76681	Trim12a	mRNA	0.230916	0.000904	38.71	40.02	36.66	33.02	33.55	34.44	33.67	38.4633
210126	Lpp	mRNA	0.230448	0.00190661	5.38	5.34	5.56	4.72	4.92	4.4	4.68	5.42667	04391///Hippo signaling pathway - fly
27981	Rsrp1	mRNA	0.230236	0.00250916	94.68	110.45	93.35	85.26	86.94	85.43	85.8767	99.4933
210293	Dock10	mRNA	0.230087	3.65e-08	135.83	131.77	132.86	108.4	119.39	115.99	114.593	133.487
15900	Irf8	mRNA	0.23007	1.77e-10	277.17	287.09	286.85	239.54	244.4	250.87	244.937	283.703	05133///Pertussis
21939	Cd40	mRNA	0.229916	0.000569	66.46	72.49	69.04	61.23	56.87	61.16	59.7533	69.33	04060///Cytokine-cytokine receptor interaction+++04064///NF-kappa B signaling pathway+++04514///Cell adhesion molecules (CAMs)+++04620///Toll-like receptor signaling pathway+++04672///Intestinal immune network for IgA production+++05144///Malaria+++05145///Toxoplasmosis+++05166///Human T-cell leukemia virus 1 infection+++05169///Epstein-Barr virus infection+++05202///Transcriptional misregulation…
228913	Zfp217	mRNA	0.22909	9.68e-05	26.84	25.26	26.56	21.45	22.74	23.81	22.6667	26.22
209086	Samd9l	mRNA	0.228869	0.000941	28.01	28.3	26.39	23.21	25.82	22.44	23.8233	27.5667
193385	Ripor2	mRNA	0.228621	0.00143384	20.35	19.5	20.29	15.98	17.76	18.07	17.27	20.0467
668661	2410002F23Rik	mRNA	0.228573	0.00149111	36.14	37.69	34.89	30.7	30.71	32.11	31.1733	36.24
56470	Rgs19	mRNA	0.228485	0.00160055	49.94	53.47	54.9	45.32	45.32	45.8	45.48	52.77
269378	Ahcy	mRNA	0.228026	5.55e-06	122.55	122.27	125.73	103.1	103.23	114.05	106.793	123.517	00270///Cysteine and methionine metabolism
67332	Snrpd3	mRNA	0.227472	0.000927	166.24	172.25	172.64	154.07	141.54	146.32	147.31	170.377	03040///Spliceosome+++05322///Systemic lupus erythematosus
20621	Snn	mRNA	0.22747	1.07e-05	97.84	90.44	94.16	77.89	80.97	85.41	81.4233	94.1467
192652	Wdr81	mRNA	0.226626	0.035292	6.35	5.95	6.61	5.12	5.38	5.88	5.46	6.30333
67621	Bend5	mRNA	0.226573	0.0293042	24.54	25.77	23.82	19.8	21.49	23.25	21.5133	24.71
68339	Ccdc88c	mRNA	0.226112	0.000188	18.58	18.89	19.47	16.1	17.15	16.53	16.5933	18.98
69617	Pitrm1	mRNA	0.225824	0.000146	34.74	35.25	37.17	31.15	30.85	30.91	30.97	35.72
100862468	LOC100862468	mRNA	0.225307	0.00217722	137.79	144.51	146.83	118.63	126.66	126.41	123.9	143.043	03008///Ribosome biogenesis in eukaryotes+++03040///Spliceosome
16923	Sh2b3	mRNA	0.225014	8.95e-05	32.92	32.92	34.56	28.33	28.6	30.4	29.11	33.4667	04722///Neurotrophin signaling pathway
12914	Crebbp	mRNA	0.224991	0.00201278	8.66	8.87	9.18	7.29	7.57	7.92	7.59333	8.90333	04024///cAMP signaling pathway+++04066///HIF-1 signaling pathway+++04068///FoxO signaling pathway+++04110///Cell cycle+++04310///Wnt signaling pathway+++04330///Notch signaling pathway+++04350///TGF-beta signaling pathway+++04520///Adherens junction+++04630///Jak-STAT signaling pathway+++04720///Long-term potentiation+++04916///Melanogenesis+++04919///Thyroid hormone signaling pathway+++04922///G…
20250	Scd2	mRNA	0.224982	2.15e-10	308.76	293.23	302.33	254.05	261.91	267.44	261.133	301.44	01040///Biosynthesis of unsaturated fatty acids+++01212///Fatty acid metabolism+++03320///PPAR signaling pathway+++04152///AMPK signaling pathway+++04212///Longevity regulating pathway - worm
22628	Ywhag	mRNA	0.224882	4.29e-06	65.83	63.79	67.13	54.34	57.61	58.51	56.82	65.5833	04110///Cell cycle+++04114///Oocyte meiosis+++04151///PI3K-Akt signaling pathway+++04390///Hippo signaling pathway+++05160///Hepatitis C+++05203///Viral carcinogenesis
12447	Ccne1	mRNA	0.224816	0.0114805	27.32	28.93	27.45	23.84	23.54	25.13	24.17	27.9	04110///Cell cycle+++04114///Oocyte meiosis+++04115///p53 signaling pathway+++04151///PI3K-Akt signaling pathway+++04218///Cellular senescence+++04391///Hippo signaling pathway - fly+++04934///Cushing syndrome+++05161///Hepatitis B+++05162///Measles+++05165///Human papillomavirus infection+++05166///Human T-cell leukemia virus 1 infection+++05169///Epstein-Barr virus infection+++05200///Pathways …
19060	Ppp5c	mRNA	0.224286	0.000203	72.62	76.59	73.95	61.25	63.9	68.47	64.54	74.3867	04010///MAPK signaling pathway
94353	Hmgn3	mRNA	0.224136	0.00299379	86.69	85.51	83.42	73.28	68.9	74.54	72.24	85.2067
22390	Wee1	mRNA	0.223717	0.0162462	13.61	14.25	14.28	12.02	12.37	12.57	12.32	14.0467	04110///Cell cycle+++05170///Human immunodeficiency virus 1 infection
17918	Myo5a	mRNA	0.223573	0.000412	8.9	8.86	8.94	7.31	7.96	7.79	7.68667	8.9	05130///Pathogenic Escherichia coli infection
71177	Ints13	mRNA	0.222539	0.00733286	20.93	22.49	21.72	19.23	19.81	18.55	19.1967	21.7133
71780	Isyna1	mRNA	0.222463	0.000619	61.79	64.04	64.15	53.91	52.64	58.31	54.9533	63.3267	00562///Inositol phosphate metabolism
54723	Tfip11	mRNA	0.222012	0.0187757	15.28	14.28	15.95	12.86	12.77	13.88	13.17	15.17
22350	Ezr	mRNA	0.22179	4.56e-06	82.32	79.78	84.82	72.87	71.75	69.71	71.4433	82.3067	04530///Tight junction+++04670///Leukocyte transendothelial migration+++04810///Regulation of actin cytoskeleton+++04971///Gastric acid secretion+++05130///Pathogenic Escherichia coli infection+++05205///Proteoglycans in cancer+++05206///MicroRNAs in cancer
237823	Pfas	mRNA	0.221701	0.0030014	15.09	15.48	16.58	13.36	14.56	13.02	13.6467	15.7167	00230///Purine metabolism
100683	Trrap	mRNA	0.221363	7.87e-05	14.12	13.8	15.07	11.92	12.76	12.61	12.43	14.33	05166///Human T-cell leukemia virus 1 infection
382062	AB124611	mRNA	0.220863	0.0100572	51.2	49.28	49	46.02	42.39	42.26	43.5567	49.8267
11767	Ap1m1	mRNA	0.22081	4.34e-05	69.99	72.11	72.56	60.47	63.52	62.4	62.13	71.5533	04142///Lysosome+++05170///Human immunodeficiency virus 1 infection
236727	Slc9a7	mRNA	0.219936	0.000184	16.24	15.4	16.64	13.31	13.7	13.83	13.6133	16.0933
209225	Zfp710	mRNA	0.219399	0.0496049	8.76	8.48	9.42	7.78	8.21	7.44	7.81	8.88667
14489	Mtpn	mRNA	0.219128	8.3e-06	70.87	66.9	67.05	56.93	61.34	59.89	59.3867	68.2733
108105	B3gnt5	mRNA	0.219025	0.000382	32	30.15	29.71	25.29	27.19	27.28	26.5867	30.62	00601///Glycosphingolipid biosynthesis - lacto and neolacto series
239528	Ago2	mRNA	0.219014	0.00503073	13.58	13.27	13.7	11.67	12.82	10.78	11.7567	13.5167	04361///Axon regeneration
13036	Ctsh	mRNA	0.218854	2.88e-05	154.36	143.36	145.18	129.97	124.01	131.04	128.34	147.633	04142///Lysosome+++04210///Apoptosis
100182	Akna	mRNA	0.218755	1.19e-05	56.79	57.77	61.97	50.04	52.95	50.34	51.11	58.8433
11749	Anxa6	mRNA	0.218715	0.00022	43.7	42.49	42.42	36.75	37.41	37.75	37.3033	42.87
12142	Prdm1	mRNA	0.218621	0.0158569	9.34	10.01	9.85	8.41	8.39	8.38	8.39333	9.73333
56045	Samhd1	mRNA	0.218396	2.5e-08	175.6	177.58	184.33	158.13	158.33	153.54	156.667	179.17	05170///Human immunodeficiency virus 1 infection
51789	Tnk2	mRNA	0.21802	0.0125216	17.64	17.43	18.6	14.67	15.5	17.55	15.9067	17.89
668218	Bin2	mRNA	0.217825	0.00127904	48.34	53.08	50.85	44.49	43.7	44.23	44.14	50.7567
24056	Sh3bp5	mRNA	0.216939	0.000127	104.37	97.58	95.89	82.64	84.95	92.65	86.7467	99.28
20556	Slfn2	mRNA	0.215668	0.00171544	102.8	108.92	120.48	97.97	98.39	93.26	96.54	110.733
235169	Foxred1	mRNA	0.215338	0.0300141	19.17	21.07	20.43	17.55	17.46	17.74	17.5833	20.2233
21351	Taldo1	mRNA	0.215097	0.000571	121.16	125.29	116.52	107.85	99.83	108.89	105.523	120.99	00030///Pentose phosphate pathway+++01200///Carbon metabolism+++01230///Biosynthesis of amino acids
17827	Mtx1	mRNA	0.214437	0.0200241	48.1	46.53	46.6	41.84	40.11	41.65	41.2	47.0767
20715	Serpina3g	mRNA	0.213825	2.99e-06	161.69	161.93	161.1	142.27	144.7	135.75	140.907	161.573
11615	Gm4737	mRNA	0.213383	7.49e-06	130.47	132.14	134.58	118.63	111.14	117	115.59	132.397	00270///Cysteine and methionine metabolism
59044	Rnf130	mRNA	0.212886	0.0335128	34.02	32.17	33.11	29.9	26.69	30.72	29.1033	33.1
14154	Fem1a	mRNA	0.21275	0.00262401	12.06	12.75	12.66	10.54	11.15	11.05	10.9133	12.49
20469	Sipa1	mRNA	0.21245	0.00127048	48.59	50.15	47.28	39.92	41.47	46.36	42.5833	48.6733	04015///Rap1 signaling pathway+++04670///Leukocyte transendothelial migration
19055	Ppp3ca	mRNA	0.21243	0.00277715	19.4	20.49	18.71	16.33	17.41	17.49	17.0767	19.5333	04010///MAPK signaling pathway+++04020///Calcium signaling pathway+++04022///cGMP-PKG signaling pathway+++04114///Oocyte meiosis+++04218///Cellular senescence+++04310///Wnt signaling pathway+++04360///Axon guidance+++04370///VEGF signaling pathway+++04380///Osteoclast differentiation+++04625///C-type lectin receptor signaling pathway+++04650///Natural killer cell mediated cytotoxicity+++04658///T…
94223	Dgcr8	mRNA	0.212201	0.0140224	15.62	14.9	14.48	12.53	13.13	14.03	13.23	15
319518	Pdpr	mRNA	0.211782	0.0351582	6.5	6.3	6.93	5.39	6.01	5.81	5.73667	6.57667
378702	Serf2	mRNA	0.210939	0.000325	55.21	56.36	54.2	50.23	45.79	48.95	48.3233	55.2567
14960	H2-Aa	mRNA	0.210937	1.67e-10	1983.17	2064.13	2006.93	1762.63	1752.69	1780.28	1765.2	2018.08	04145///Phagosome+++04514///Cell adhesion molecules (CAMs)+++04612///Antigen processing and presentation+++04640///Hematopoietic cell lineage+++04658///Th1 and Th2 cell differentiation+++04659///Th17 cell differentiation+++04672///Intestinal immune network for IgA production+++04940///Type I diabetes mellitus+++05140///Leishmaniasis+++05145///Toxoplasmosis+++05150///Staphylococcus aureus infectio…
14319	Fth1	mRNA	0.210813	6.74e-06	692.06	733.64	751.24	655.17	613.57	635.3	634.68	725.647	04216///Ferroptosis+++04217///Necroptosis+++04978///Mineral absorption
140580	Elmo1	mRNA	0.2107	1.54e-05	60.11	57.07	60.39	50.33	53.05	52.16	51.8467	59.19	04062///Chemokine signaling pathway+++05100///Bacterial invasion of epithelial cells+++05131///Shigellosis
16599	Klf3	mRNA	0.210494	0.00664491	20.77	20.8	21.07	17.29	17.64	18.13	17.6867	20.88	05202///Transcriptional misregulation in cancer
54396	Irgm2	mRNA	0.210376	0.0427299	16.33	14.29	14.63	13.05	13.94	12.62	13.2033	15.0833
216156	Wdr18	mRNA	0.209589	0.00984452	22.79	23.59	23.58	21.34	19.67	20.22	20.41	23.32
107975	Pacs1	mRNA	0.209182	0.0164541	14.13	13.26	13.26	11.87	12.26	11.56	11.8967	13.55
16801	Arhgef1	mRNA	0.20905	0.000358	103.43	106.24	108.1	86.22	90.67	101.02	92.6367	105.923	04270///Vascular smooth muscle contraction+++04611///Platelet activation+++04810///Regulation of actin cytoskeleton+++04928///Parathyroid hormone synthesis, secretion and action+++05130///Pathogenic Escherichia coli infection+++05135///Yersinia infection+++05163///Human cytomegalovirus infection+++05200///Pathways in cancer+++05205///Proteoglycans in cancer
11641	Akap2	mRNA	0.208969	0.000246	22.46	21.64	21.2	18.39	19.53	19.26	19.06	21.7667
59125	Nek7	mRNA	0.208888	0.000729	29.68	28.95	28.3	24.21	26.34	25.58	25.3767	28.9767	04621///NOD-like receptor signaling pathway
54445	Unc93b1	mRNA	0.208678	3.6e-05	188.19	208.12	203.19	179.19	175.41	170.76	175.12	199.833
19766	Ripk1	mRNA	0.20842	0.00818547	13.83	13.56	13.95	12.29	12.07	12.03	12.13	13.78	04064///NF-kappa B signaling pathway+++04210///Apoptosis+++04217///Necroptosis+++04620///Toll-like receptor signaling pathway+++04621///NOD-like receptor signaling pathway+++04622///RIG-I-like receptor signaling pathway+++04623///Cytosolic DNA-sensing pathway+++04668///TNF signaling pathway+++05130///Pathogenic Escherichia coli infection+++05131///Shigellosis+++05160///Hepatitis C+++05163///Human…
17979	Ncoa3	mRNA	0.208241	1.58e-06	59.6	58.7	61.59	49.63	53.19	51.9	51.5733	59.9633	01522///Endocrine resistance+++04915///Estrogen signaling pathway+++04919///Thyroid hormone signaling pathway+++05200///Pathways in cancer+++05224///Breast cancer
100043597	Srcap	mRNA	0.208032	1.02e-05	28.04	26.2	28.22	24.04	24.32	23.91	24.09	27.4867
57741	Noc2l	mRNA	0.207971	0.00016	108.18	116.88	121.33	104.07	100.14	99.15	101.12	115.463
238123	Cog5	mRNA	0.206937	0.0441618	10.15	9.43	9.96	8.38	9.64	7.83	8.61667	9.84667
264895	Acsf2	mRNA	0.206439	0.00236209	33.52	31.01	33.41	28.21	28.4	29.32	28.6433	32.6467
12799	Cnp	mRNA	0.206327	0.000166	85.23	82.62	82.26	70.98	71.02	77.61	73.2033	83.37
101943	Sf3b3	mRNA	0.205789	2.57e-06	91.15	91.15	96.92	81.15	83.05	80.84	81.68	93.0733	03040///Spliceosome
110880	Scn4a	mRNA	0.205735	0.00115612	22.62	20.35	20.35	17.78	18.67	19.01	18.4867	21.1067
16331	Inpp5d	mRNA	0.205067	2.03e-05	62.2	59.26	61.84	53.36	52.34	58.58	54.76	61.1	00562///Inositol phosphate metabolism+++04070///Phosphatidylinositol signaling system+++04662///B cell receptor signaling pathway+++04664///Fc epsilon RI signaling pathway+++04666///Fc gamma R-mediated phagocytosis
50917	Galns	mRNA	0.204772	0.0103978	32.72	28.83	30.64	27.36	26.29	28.05	27.2333	30.73	00531///Glycosaminoglycan degradation+++04142///Lysosome
23856	Dido1	mRNA	0.204699	0.000362	16.71	16.79	17.01	14.96	15.3	14.99	15.0833	16.8367
17260	Mef2c	mRNA	0.204254	0.00012	113.27	105.68	103.43	86.26	91.17	96.87	91.4333	107.46	04010///MAPK signaling pathway+++04022///cGMP-PKG signaling pathway+++04371///Apelin signaling pathway+++04921///Oxytocin signaling pathway+++04928///Parathyroid hormone synthesis, secretion and action+++05202///Transcriptional misregulation in cancer+++05418///Fluid shear stress and atherosclerosis
12359	Cat	mRNA	0.20412	0.00597769	32.91	30.65	33.1	27.52	28.76	28.67	28.3167	32.22	00380///Tryptophan metabolism+++00630///Glyoxylate and dicarboxylate metabolism+++01200///Carbon metabolism+++04068///FoxO signaling pathway+++04146///Peroxisome+++04211///Longevity regulating pathway+++04212///Longevity regulating pathway - worm+++04213///Longevity regulating pathway - multiple species+++05014///Amyotrophic lateral sclerosis (ALS)
328580	Tubgcp6	mRNA	0.203554	0.0347228	6.94	7.37	7.51	6.13	6.46	6.59	6.39333	7.27333
216131	Trappc10	mRNA	0.203052	0.0223146	14.53	14.14	15.19	11.97	12.39	14.19	12.85	14.62
78697	Pus7	mRNA	0.20222	0.02312	15.36	15.42	16.2	13.6	14.33	13.2	13.71	15.66
59026	Huwe1	mRNA	0.202201	7.47e-07	48.18	46.28	48.59	40.33	43.21	42.37	41.97	47.6833	04120///Ubiquitin mediated proteolysis
72344	Usp36	mRNA	0.202129	0.00324745	24.02	22.81	25.47	21.71	21.83	20.66	21.4	24.1
73341	Arhgef6	mRNA	0.201178	0.000886	46.94	45.32	46.56	39.79	43.76	38.64	40.73	46.2733	04810///Regulation of actin cytoskeleton+++05212///Pancreatic cancer
53414	Bysl	mRNA	0.201064	0.0120804	18.94	19.72	20.79	17.69	16.8	17.85	17.4467	19.8167
15374	Jpt1	mRNA	0.200966	0.00129475	91.58	94.12	92.78	85.27	79.76	80.21	81.7467	92.8267
17187	Max	mRNA	0.200889	0.000432	102.61	100.29	94.14	85.67	85.54	88.97	86.7267	99.0133	04010///MAPK signaling pathway+++05200///Pathways in cancer+++05202///Transcriptional misregulation in cancer+++05222///Small cell lung cancer
12014	Bach2	mRNA	0.200705	0.0101569	11.95	11.17	11.73	10	11.14	9.64	10.26	11.6167
56275	Rbm14	mRNA	0.200691	0.00251012	37.73	38.24	40.57	33.21	33.28	36.18	34.2233	38.8467
20403	Itsn2	mRNA	0.20064	0.000158	45.86	44.08	42.64	36.87	40.31	40.01	39.0633	44.1933
14421	B4galnt1	mRNA	0.199946	0.00193377	89.52	94.88	92.81	78.04	78.95	89.5	82.1633	92.4033	00604///Glycosphingolipid biosynthesis - ganglio series
110816	Pwp2	mRNA	0.199326	0.046833	13.49	12.84	13.59	11.5	12.54	11.16	11.7333	13.3067	03008///Ribosome biogenesis in eukaryotes
110157	Raf1	mRNA	0.199128	0.00434548	31.8	30.19	32.61	28.99	27.83	27.86	28.2267	31.5333	01521///EGFR tyrosine kinase inhibitor resistance+++01522///Endocrine resistance+++04010///MAPK signaling pathway+++04012///ErbB signaling pathway+++04014///Ras signaling pathway+++04015///Rap1 signaling pathway+++04022///cGMP-PKG signaling pathway+++04024///cAMP signaling pathway+++04062///Chemokine signaling pathway+++04068///FoxO signaling pathway+++04071///Sphingolipid signaling pathway+++040…
14969	H2-Eb1	mRNA	0.198827	6.86e-08	872.84	898.28	870.27	794.52	767.24	767.9	776.553	880.463	04145///Phagosome+++04514///Cell adhesion molecules (CAMs)+++04612///Antigen processing and presentation+++04640///Hematopoietic cell lineage+++04658///Th1 and Th2 cell differentiation+++04659///Th17 cell differentiation+++04672///Intestinal immune network for IgA production+++04940///Type I diabetes mellitus+++05140///Leishmaniasis+++05145///Toxoplasmosis+++05150///Staphylococcus aureus infectio…
18717	Pip5k1c	mRNA	0.198414	0.000927	42.86	40.94	42.55	35.17	36.4	39.52	37.03	42.1167	00562///Inositol phosphate metabolism+++04070///Phosphatidylinositol signaling system+++04072///Phospholipase D signaling pathway+++04144///Endocytosis+++04666///Fc gamma R-mediated phagocytosis+++04810///Regulation of actin cytoskeleton+++05135///Yersinia infection+++05231///Choline metabolism in cancer
16408	Itgal	mRNA	0.197823	4.06e-05	75.79	72.42	78.84	64.21	68.77	67.53	66.8367	75.6833	04015///Rap1 signaling pathway+++04514///Cell adhesion molecules (CAMs)+++04650///Natural killer cell mediated cytotoxicity+++04670///Leukocyte transendothelial migration+++04810///Regulation of actin cytoskeleton+++05144///Malaria+++05150///Staphylococcus aureus infection+++05166///Human T-cell leukemia virus 1 infection+++05169///Epstein-Barr virus infection+++05323///Rheumatoid arthritis+++054…
12402	Cbl	mRNA	0.197389	0.00324745	18.53	16.5	17.67	14.67	16.58	15.33	15.5267	17.5667	04012///ErbB signaling pathway+++04120///Ubiquitin mediated proteolysis+++04144///Endocytosis+++04910///Insulin signaling pathway+++05100///Bacterial invasion of epithelial cells+++05200///Pathways in cancer+++05205///Proteoglycans in cancer+++05220///Chronic myeloid leukemia
23943	Esyt1	mRNA	0.19728	0.00034	57.48	57.78	61.66	50.55	51.07	54.62	52.08	58.9733
54132	Pdlim1	mRNA	0.196792	0.0203214	44.52	46.93	44.99	41.91	39.42	39.18	40.17	45.48
75669	Pik3r4	mRNA	0.196704	0.0278264	12.25	12.43	13.62	11.14	11.49	11.19	11.2733	12.7667	04136///Autophagy - other+++04140///Autophagy - animal+++04371///Apelin signaling pathway+++05131///Shigellosis
17931	Ppp1r12a	mRNA	0.196046	0.00411993	18.21	17.63	17.16	14.87	15.87	15.77	15.5033	17.6667	04022///cGMP-PKG signaling pathway+++04024///cAMP signaling pathway+++04270///Vascular smooth muscle contraction+++04510///Focal adhesion+++04611///Platelet activation+++04810///Regulation of actin cytoskeleton+++04921///Oxytocin signaling pathway+++05205///Proteoglycans in cancer
14201	Fhl3	mRNA	0.195675	0.0204113	34.93	35.07	35.22	30.84	31.15	31.56	31.1833	35.0733
12892	Cpox	mRNA	0.19519	5.32e-05	104.85	97.28	102.92	86.88	92.08	90.81	89.9233	101.683	00860///Porphyrin and chlorophyll metabolism
207565	Camkk2	mRNA	0.194874	0.029769	11.22	12.22	11.61	9.93	10.73	10.16	10.2733	11.6833	04140///Autophagy - animal+++04152///AMPK signaling pathway+++04211///Longevity regulating pathway+++04920///Adipocytokine signaling pathway+++04921///Oxytocin signaling pathway+++05034///Alcoholism
15211	Hexa	mRNA	0.19395	0.0333034	27.29	29.27	28.5	25.25	24.69	25.07	25.0033	28.3533	00511///Other glycan degradation+++00513///Various types of N-glycan biosynthesis+++00520///Amino sugar and nucleotide sugar metabolism+++00531///Glycosaminoglycan degradation+++00603///Glycosphingolipid biosynthesis - globo and isoglobo series+++00604///Glycosphingolipid biosynthesis - ganglio series+++04142///Lysosome
240174	Thada	mRNA	0.193772	0.0499283	6.98	6.77	7.05	6.2	6.44	5.57	6.07	6.93333
70719	Arhgap45	mRNA	0.192999	0.000199	74.51	78.48	74.99	64.81	66.7	71.34	67.6167	75.9933
214162	Kmt2a	mRNA	0.192707	0.000568	13.62	12.55	13.07	11.35	12.1	11.3	11.5833	13.08	00310///Lysine degradation+++04934///Cushing syndrome+++05202///Transcriptional misregulation in cancer
230234	Abitram	mRNA	0.192663	0.0397149	12.4	13.17	13.03	10.88	12.09	11.11	11.36	12.8667
216439	Agap2	mRNA	0.192425	0.0197586	15.07	14.83	15.84	13.4	13.59	13.67	13.5533	15.2467	04068///FoxO signaling pathway+++04144///Endocytosis
235036	Ppan	mRNA	0.192105	0.00850753	57.93	64.43	61.13	55.1	54.05	53.45	54.2	61.1633
20425	Shmt1	mRNA	0.191949	0.0211887	38.04	38.98	42.95	36.25	34.43	35.66	35.4467	39.99	00260///Glycine, serine and threonine metabolism+++00630///Glyoxylate and dicarboxylate metabolism+++00670///One carbon pool by folate+++01200///Carbon metabolism+++01230///Biosynthesis of amino acids+++01523///Antifolate resistance
233210	Prr12	mRNA	0.19096	0.0431399	6.95	7.13	7.35	6.09	6.48	6.44	6.33667	7.14333
240283	Dmxl1	mRNA	0.190849	0.0179894	8.26	7.65	7.66	6.48	7.36	6.96	6.93333	7.85667
224020	Pi4ka	mRNA	0.190588	0.00127572	22.77	23.51	24.14	20.68	21.12	21.17	20.99	23.4733	00562///Inositol phosphate metabolism+++04070///Phosphatidylinositol signaling system
244349	Kat6a	mRNA	0.19036	0.000847	19.68	19.67	19.26	17.24	18.42	17.71	17.79	19.5367	04550///Signaling pathways regulating pluripotency of stem cells
72313	Fryl	mRNA	0.189942	0.000769	14.5	13.96	15.1	12.59	13.1	12.98	12.89	14.52
51886	Fubp1	mRNA	0.189671	0.00357829	62.8	65.16	63.33	57.97	59.98	50.75	56.2333	63.7633
19171	Psmb10	mRNA	0.189605	0.0150666	78.68	82.97	87.37	77.59	70.69	72.73	73.67	83.0067	03050///Proteasome
12398	Cbfa2t3	mRNA	0.189284	0.0438809	9.07	9.14	10.63	8.01	8.38	9.49	8.62667	9.61333
109095	Rbm15b	mRNA	0.189181	0.0453406	18.93	19.37	20.83	17.54	16.76	18.21	17.5033	19.71
56381	Spen	mRNA	0.187702	0.00436133	11.95	11.17	12.14	9.83	10.62	10.89	10.4467	11.7533
20847	Stat2	mRNA	0.187247	0.00031	67.68	64.67	66.11	58.62	61.58	56.27	58.8233	66.1533	04062///Chemokine signaling pathway+++04217///Necroptosis+++04380///Osteoclast differentiation+++04621///NOD-like receptor signaling pathway+++04625///C-type lectin receptor signaling pathway+++04630///Jak-STAT signaling pathway+++05160///Hepatitis C+++05161///Hepatitis B+++05162///Measles+++05164///Influenza A+++05165///Human papillomavirus infection+++05167///Kaposi sarcoma-associated herpesvir…
19264	Ptprc	mRNA	0.18714	2.82e-05	95.2	92.86	91.5	80.42	86.76	81.91	83.03	93.1867	04514///Cell adhesion molecules (CAMs)+++04660///T cell receptor signaling pathway+++04666///Fc gamma R-mediated phagocytosis+++05340///Primary immunodeficiency
381022	Kmt2d	mRNA	0.186684	0.00022	15.03	14.03	15.38	12.84	13.26	13.39	13.1633	14.8133	00310///Lysine degradation+++04934///Cushing syndrome
231051	Kmt2c	mRNA	0.186444	0.0242189	5.57	5.16	5.13	4.55	5.02	4.51	4.69333	5.28667	00310///Lysine degradation
227720	Nup214	mRNA	0.186399	0.00689478	27.64	28.71	31.27	26.99	26.82	26.87	26.8933	29.2067	03013///RNA transport
20439	Siah2	mRNA	0.186205	0.0123579	65.86	77.41	75.24	65.63	62.78	66.01	64.8067	72.8367
329002	Zfp236	mRNA	0.185671	0.0464088	5.7	5.48	5.9	4.79	5.03	5.08	4.96667	5.69333
16453	Jak3	mRNA	0.185332	0.0395021	38.86	46.25	43.37	39.67	39.42	34.85	37.98	42.8267	04062///Chemokine signaling pathway+++04151///PI3K-Akt signaling pathway+++04217///Necroptosis+++04550///Signaling pathways regulating pluripotency of stem cells+++04630///Jak-STAT signaling pathway+++04658///Th1 and Th2 cell differentiation+++04659///Th17 cell differentiation+++05161///Hepatitis B+++05162///Measles+++05166///Human T-cell leukemia virus 1 infection+++05169///Epstein-Barr virus in…
75705	Eif4b	mRNA	0.184353	1.8e-06	186.68	177.65	183.07	163.03	159.94	164.71	162.56	182.467	03013///RNA transport+++04150///mTOR signaling pathway+++04151///PI3K-Akt signaling pathway+++05205///Proteoglycans in cancer
16909	Lmo2	mRNA	0.184344	1.53e-05	278.83	278.21	267.32	247.45	247.18	241.41	245.347	274.787	05202///Transcriptional misregulation in cancer
66549	Aggf1	mRNA	0.184213	0.00821034	27.83	27.27	27.83	23.96	25.12	24.82	24.6333	27.6433
14815	Nr3c1	mRNA	0.184069	0.0166397	12.47	12.32	13.04	10.8	11.54	11.63	11.3233	12.61	04080///Neuroactive ligand-receptor interaction
57315	Wdr46	mRNA	0.183757	0.0382111	34.26	38.22	38.57	31.79	32.35	34.8	32.98	37.0167
230676	Szt2	mRNA	0.18363	0.0312565	6.04	6.51	6.63	5.52	5.83	5.75	5.7	6.39333
210376	Mtmr9	mRNA	0.183559	0.0389484	16.26	16.36	17.75	15.04	14.48	13.94	14.4867	16.79
71990	Ddx54	mRNA	0.183536	0.000249	54.79	55.12	55.57	47.89	48.44	51.19	49.1733	55.16
98952	Fam102a	mRNA	0.183301	0.0201755	17.58	17.96	18.52	16.3	15.53	16.35	16.06	18.02
226169	Pprc1	mRNA	0.18315	0.0011449	29.76	30.82	31.51	26.89	27.81	27.67	27.4567	30.6967
330171	Kctd10	mRNA	0.1828	0.02449	22.1	21.63	22.8	19.49	19.84	20.01	19.78	22.1767
11702	Amd1	mRNA	0.182594	0.00245522	43.64	42.62	42.44	36.64	38.44	39.74	38.2733	42.9	00270///Cysteine and methionine metabolism+++00330///Arginine and proline metabolism
23882	Gadd45g	mRNA	0.182037	0.0100835	94.65	95.93	91.78	86.8	81.98	83.17	83.9833	94.12	04010///MAPK signaling pathway+++04068///FoxO signaling pathway+++04110///Cell cycle+++04115///p53 signaling pathway+++04210///Apoptosis+++04218///Cellular senescence+++05169///Epstein-Barr virus infection+++05200///Pathways in cancer+++05202///Transcriptional misregulation in cancer+++05210///Colorectal cancer+++05212///Pancreatic cancer+++05213///Endometrial cancer+++05214///Glioma+++05216///Th…
239985	Arid1b	mRNA	0.180728	0.0297804	18.48	16.5	17.64	14.36	15.7	17.03	15.6967	17.54	04714///Thermogenesis+++05225///Hepatocellular carcinoma
66995	Zcchc18	mRNA	0.180315	0.0136968	73.65	66.37	65.82	60.62	58.56	65.06	61.4133	68.6133
17886	Myh9	mRNA	0.17996	1.65e-05	94.2	91.12	97.68	84.04	85.98	82.87	84.2967	94.3333	04530///Tight junction+++05130///Pathogenic Escherichia coli infection
16478	Jund	mRNA	0.179847	0.0037484	262.1	303.48	291.22	250.91	245.83	269.11	255.283	285.6	04010///MAPK signaling pathway+++04380///Osteoclast differentiation+++04657///IL-17 signaling pathway+++04928///Parathyroid hormone synthesis, secretion and action
18044	Nfya	mRNA	0.179737	0.00429601	37.45	35.62	35.49	31.26	32.48	32.9	32.2133	36.1867	04612///Antigen processing and presentation+++05152///Tuberculosis
547253	Parp14	mRNA	0.179465	3.83e-05	65.31	63.18	64.4	56.2	59.75	56.37	57.44	64.2967
71994	Cnn3	mRNA	0.178508	0.00393327	65.83	68.33	68.99	61.15	58.43	62.14	60.5733	67.7167
94176	Dock2	mRNA	0.178299	5.81e-05	66.94	67.57	71.4	61.63	61.66	61.17	61.4867	68.6367	04062///Chemokine signaling pathway+++04666///Fc gamma R-mediated phagocytosis
228359	Arhgap1	mRNA	0.177668	0.0256658	26.78	25.75	27.64	23.16	23.56	24.86	23.86	26.7233
21803	Tgfb1	mRNA	0.177588	0.00298308	109.23	110.22	113.52	93.9	97.27	106.94	99.37	110.99	04010///MAPK signaling pathway+++04060///Cytokine-cytokine receptor interaction+++04068///FoxO signaling pathway+++04110///Cell cycle+++04218///Cellular senescence+++04350///TGF-beta signaling pathway+++04380///Osteoclast differentiation+++04390///Hippo signaling pathway+++04659///Th17 cell differentiation+++04672///Intestinal immune network for IgA production+++04926///Relaxin signaling pathway+…
213988	Tnrc6b	mRNA	0.177354	0.0283121	5.83	5.31	5.7	4.78	5.36	4.94	5.02667	5.61333
53605	Nap1l1	mRNA	0.1771	1.76e-05	292.27	283.9	275.77	259.4	254.8	248.08	254.093	283.98
94062	Mrpl3	mRNA	0.176794	0.0248819	52.02	48.53	51.98	45.52	44.74	46.02	45.4267	50.8433	03010///Ribosome
252870	Usp7	mRNA	0.176718	6.08e-05	99.27	95.28	96.51	84.19	86.23	91.14	87.1867	97.02	04068///FoxO signaling pathway+++05169///Epstein-Barr virus infection+++05203///Viral carcinogenesis
29806	Limd1	mRNA	0.17665	0.00161556	32.67	31.76	32.71	29.33	29.14	28.35	28.94	32.38	04390///Hippo signaling pathway+++04391///Hippo signaling pathway - fly+++04392///Hippo signaling pathway - multiple species
15161	Hcfc1	mRNA	0.176501	4.91e-05	51.4	51.09	54.28	45.77	47.12	47.57	46.82	52.2567	04212///Longevity regulating pathway - worm+++05168///Herpes simplex virus 1 infection
11545	Parp1	mRNA	0.176373	0.000245	97.89	92.66	98.49	82.83	87.49	88.64	86.32	96.3467	03410///Base excision repair+++04210///Apoptosis+++04212///Longevity regulating pathway - worm+++04214///Apoptosis - fly+++04217///Necroptosis
216848	Chd3	mRNA	0.175751	0.0470704	20.79	18.33	18.92	15.86	17.12	19.01	17.33	19.3467
229543	Ints3	mRNA	0.17546	0.0194708	19.35	19.95	20.54	18.36	17.44	17.88	17.8933	19.9467
13435	Dnmt3a	mRNA	0.175202	0.00882263	19.77	19.08	19.81	17.24	18.88	16.56	17.56	19.5533	00270///Cysteine and methionine metabolism+++05206///MicroRNAs in cancer
320795	Pkn1	mRNA	0.175133	0.00324327	42.95	41.34	44.74	37.33	38.93	40.85	39.0367	43.01	04151///PI3K-Akt signaling pathway+++04621///NOD-like receptor signaling pathway+++05132///Salmonella infection+++05135///Yersinia infection
230979	Tnfrsf14	mRNA	0.174703	0.00907266	23.8	22.85	23.01	20.69	21.47	20.28	20.8133	23.22	04060///Cytokine-cytokine receptor interaction+++04061///Viral protein interaction with cytokine and cytokine receptor+++05168///Herpes simplex virus 1 infection
30925	Slamf6	mRNA	0.174613	0.00548154	95.36	88.89	87.66	80.93	81.93	83.69	82.1833	90.6367
69131	Cdk12	mRNA	0.174407	0.0048165	16.88	15.77	16.78	14.65	14.97	13.99	14.5367	16.4767
22228	Ucp2	mRNA	0.173462	3.26e-06	527.52	543.4	548.32	475.57	482.61	495.58	484.587	539.747
22631	Ywhaz	mRNA	0.172735	6.88e-06	174.64	170.05	170.71	154.78	155.43	153.42	154.543	171.8	04013///MAPK signaling pathway - fly+++04110///Cell cycle+++04114///Oocyte meiosis+++04151///PI3K-Akt signaling pathway+++04212///Longevity regulating pathway - worm+++04390///Hippo signaling pathway+++04391///Hippo signaling pathway - fly+++05160///Hepatitis C+++05161///Hepatitis B+++05203///Viral carcinogenesis
104662	Tsr1	mRNA	0.17263	0.00778185	34.19	33.62	34.82	30.92	31.37	29.87	30.72	34.21
106931	Kctd1	mRNA	0.172561	0.0481089	18.74	16.98	18.08	16.75	15.91	15.62	16.0933	17.9333
13169	Dbnl	mRNA	0.171958	0.00392277	68.49	71.6	74.25	65.49	63.73	63.34	64.1867	71.4467
224897	Dpp9	mRNA	0.17172	0.0305941	24.71	27.58	26.98	22.9	23.67	24.73	23.7667	26.4233
19704	Upf1	mRNA	0.171458	0.0108284	31.14	32.26	34.34	27.81	29.53	30.52	29.2867	32.58	03013///RNA transport+++03015///mRNA surveillance pathway
319944	Taf2	mRNA	0.170789	0.0424592	16.53	15.96	16.6	13.66	15.53	14.88	14.69	16.3633	03022///Basal transcription factors
56550	Ube2d2a	mRNA	0.170173	0.00586864	131.31	113.97	120.07	107.97	109.1	111.69	109.587	121.783	04013///MAPK signaling pathway - fly+++04120///Ubiquitin mediated proteolysis+++04141///Protein processing in endoplasmic reticulum+++04624///Toll and Imd signaling pathway+++05131///Shigellosis
20740	Sptan1	mRNA	0.168977	0.00222349	30.43	28.77	31.69	27.51	27.48	26.83	27.2733	30.2967	04210///Apoptosis
223593	Washc5	mRNA	0.168955	0.0214693	20.89	20.66	21.16	18.46	18.97	19.04	18.8233	20.9033	04144///Endocytosis
28109	D10Wsu102e	mRNA	0.168915	0.0409958	21.32	21.12	21.41	19.9	19.02	18.58	19.1667	21.2833
16362	Irf1	mRNA	0.168864	0.00693629	72.71	76.15	71.44	66.77	67.86	63.81	66.1467	73.4333	04625///C-type lectin receptor signaling pathway+++04668///TNF signaling pathway+++04917///Prolactin signaling pathway+++05133///Pertussis+++05165///Human papillomavirus infection
56417	Adar	mRNA	0.166296	0.000712	56.95	56.09	60.9	52.32	52.25	52.29	52.2867	57.98	04623///Cytosolic DNA-sensing pathway+++05162///Measles+++05164///Influenza A
108147	Atic	mRNA	0.166288	0.00141568	92.79	86.72	91.61	80.82	80.44	83.34	81.5333	90.3733	00230///Purine metabolism+++00670///One carbon pool by folate+++01523///Antifolate resistance
320484	Rasal3	mRNA	0.166207	0.0134098	65.32	65.15	63.21	53.91	57.85	63.34	58.3667	64.56	04014///Ras signaling pathway
71902	Cand1	mRNA	0.166	0.00603887	20.2	18.7	19.35	17.05	17.99	17.53	17.5233	19.4167
107701	Sf3b4	mRNA	0.16579	0.0175226	91.8	94.64	93.49	78.15	83.89	90.66	84.2333	93.31	03040///Spliceosome
68703	Rere	mRNA	0.165713	0.00599936	40.62	36.28	38.68	32.95	35.9	35.02	34.6233	38.5267	04391///Hippo signaling pathway - fly
74035	Nol9	mRNA	0.165585	0.00797728	33.31	32.86	34.63	30.11	30.61	30.7	30.4733	33.6
192185	Nadk	mRNA	0.165524	0.0141797	42.61	43.79	44.15	37.05	38.93	41.62	39.2	43.5167	00760///Nicotinate and nicotinamide metabolism
94230	Cpsf1	mRNA	0.1655	0.0248668	24.8	25.3	27.35	23.13	22.59	24.34	23.3533	25.8167	03015///mRNA surveillance pathway
18572	Pdcd11	mRNA	0.165434	0.0118312	22.72	23.42	24.09	21.04	22.07	20.29	21.1333	23.41
12508	Cd53	mRNA	0.165375	0.000996	167.57	162	151.96	144.8	144.76	145.16	144.907	160.51
69116	Ubr4	mRNA	0.165212	0.00388958	26.84	27.3	30.18	25.36	26.05	24.71	25.3733	28.1067	05165///Human papillomavirus infection+++05203///Viral carcinogenesis
72729	Cdc42se2	mRNA	0.16384	0.0029208	59.03	55.95	57.19	51.19	51.87	53.4	52.1533	57.39
83962	Btbd1	mRNA	0.163735	0.0382111	30.64	30.94	31.74	29.08	26.49	28.84	28.1367	31.1067
71514	Sfpq	mRNA	0.163002	3.8e-05	172.47	171.28	177.39	159.1	156.81	155.23	157.047	173.713
72935	Ddx41	mRNA	0.162881	0.0318231	46.01	48.68	51.07	43.68	43.45	45.64	44.2567	48.5867
17188	Maz	mRNA	0.16288	0.00146328	102.75	100.76	99.79	89.64	89.18	96.61	91.81	101.1
231659	Gcn1	mRNA	0.16277	0.0203214	19.99	21.08	23.09	18.79	19.53	19.7	19.34	21.3867
93760	Arid1a	mRNA	0.16234	0.00117769	47.26	43.93	48.06	40.83	42.75	42.39	41.99	46.4167	04714///Thermogenesis+++05225///Hepatocellular carcinoma
13424	Dync1h1	mRNA	0.162043	0.00912172	18.81	18.41	20.82	16.88	17.96	17.67	17.5033	19.3467	04145///Phagosome+++04962///Vasopressin-regulated water reabsorption+++05132///Salmonella infection
16649	Kpna4	mRNA	0.161177	0.0200795	31.28	30.43	31.74	28.06	29.35	27.19	28.2	31.15
227333	Dgkd	mRNA	0.161042	0.00150767	39.66	37.65	38.84	34.39	35.03	35.49	34.97	38.7167	00561///Glycerolipid metabolism+++00564///Glycerophospholipid metabolism+++04070///Phosphatidylinositol signaling system+++04072///Phospholipase D signaling pathway+++04361///Axon regeneration+++05231///Choline metabolism in cancer
67145	Tomm34	mRNA	0.160552	0.0358298	46.41	46.1	45.2	40.66	40.55	43.34	41.5167	45.9033
72946	Lrrc47	mRNA	0.160538	0.0217564	31.04	30.82	32.87	28.71	28.8	28.3	28.6033	31.5767
56086	Set	mRNA	0.160475	0.000126	280.26	288.5	275.18	259.98	254.2	250.66	254.947	281.313
217995	Heatr1	mRNA	0.160373	0.00920513	27.54	27.76	29.89	24.7	26.7	25.78	25.7267	28.3967	03008///Ribosome biogenesis in eukaryotes
12211	Birc6	mRNA	0.16025	0.00247587	18.72	18.05	19.11	16.38	17.7	16.59	16.89	18.6267	04120///Ubiquitin mediated proteolysis+++04214///Apoptosis - fly+++04215///Apoptosis - multiple species
381314	Iars2	mRNA	0.160238	0.0267343	30.16	30.13	32.36	28.57	27.93	27.29	27.93	30.8833	00970///Aminoacyl-tRNA biosynthesis
20382	Srsf2	mRNA	0.160087	0.000137	255.25	267.46	256.86	236.24	230.97	238.82	235.343	259.857	03040///Spliceosome+++05168///Herpes simplex virus 1 infection
16451	Jak1	mRNA	0.159844	0.000455	71.37	68.49	70.44	64.12	64.93	62.22	63.7567	70.1	01521///EGFR tyrosine kinase inhibitor resistance+++04151///PI3K-Akt signaling pathway+++04217///Necroptosis+++04380///Osteoclast differentiation+++04550///Signaling pathways regulating pluripotency of stem cells+++04621///NOD-like receptor signaling pathway+++04630///Jak-STAT signaling pathway+++04658///Th1 and Th2 cell differentiation+++04659///Th17 cell differentiation+++05140///Leishmaniasis+…
59069	Tpm3	mRNA	0.159418	5.24e-05	319.31	320.4	322.69	285.47	302.45	290.63	292.85	320.8	04260///Cardiac muscle contraction+++04261///Adrenergic signaling in cardiomyocytes+++05200///Pathways in cancer+++05216///Thyroid cancer+++05410///Hypertrophic cardiomyopathy (HCM)+++05414///Dilated cardiomyopathy (DCM)
18432	Mybbp1a	mRNA	0.158993	0.000272	137.21	136.69	145.81	125.29	129.48	125.81	126.86	139.903
72416	Lrpprc	mRNA	0.158774	0.0340767	29.24	28.15	30.76	28.39	27.95	26.61	27.65	29.3833
70999	Naa40	mRNA	0.157876	0.0186239	41.21	43.27	42.59	36.45	38.49	40.28	38.4067	42.3567
22778	Ikzf1	mRNA	0.157537	0.00312228	103.15	92	100.64	87.83	90.36	90.99	89.7267	98.5967
229003	Helz2	mRNA	0.156973	0.00377308	58.07	60.28	64.56	53.13	57.55	55.45	55.3767	60.97
67843	Slc35a4	mRNA	0.156897	0.0399554	45.23	46.78	48.96	45.06	40.29	42.67	42.6733	46.99
20514	Slc1a5	mRNA	0.156823	0.0041344	94.38	102.49	98.77	88.13	87.71	91.72	89.1867	98.5467	04974///Protein digestion and absorption+++05230///Central carbon metabolism in cancer
218699	Pxk	mRNA	0.156818	0.00962439	148.68	140.28	139.61	119.4	131.06	137.2	129.22	142.857
11764	Ap1b1	mRNA	0.155817	0.020258	33.19	33	35.42	29.6	30.82	31.87	30.7633	33.87	04142///Lysosome+++05170///Human immunodeficiency virus 1 infection
103236	Csnk1g2	mRNA	0.155686	0.0393216	43.14	44.1	41.38	39.03	37.97	40.95	39.3167	42.8733	04340///Hedgehog signaling pathway+++04341///Hedgehog signaling pathway - fly
30935	Tor3a	mRNA	0.155534	0.00547222	59.41	59.83	62.35	55.62	55.96	53.46	55.0133	60.53
16825	Ldb1	mRNA	0.155416	0.0073038	96.92	96.54	96.07	84.68	85.43	91.86	87.3233	96.51	05202///Transcriptional misregulation in cancer
20846	Stat1	mRNA	0.155297	0.000291	115.89	118.14	115.82	105.68	109.11	103.52	106.103	116.617	04062///Chemokine signaling pathway+++04217///Necroptosis+++04380///Osteoclast differentiation+++04620///Toll-like receptor signaling pathway+++04621///NOD-like receptor signaling pathway+++04625///C-type lectin receptor signaling pathway+++04630///Jak-STAT signaling pathway+++04658///Th1 and Th2 cell differentiation+++04659///Th17 cell differentiation+++04917///Prolactin signaling pathway+++0491…
17425	Foxk1	mRNA	0.155132	0.0395021	16.07	14.66	16.2	14.32	14.46	13.93	14.2367	15.6433
68278	Ddx39a	mRNA	0.154702	0.0128976	100.26	107.02	108.27	97.75	93.52	95.76	95.6767	105.183
76707	Clasp1	mRNA	0.154114	0.00797399	19.37	19.75	20.2	17.75	18.22	18.04	18.0033	19.7733
71805	Nup93	mRNA	0.153912	0.0351582	33.22	33.01	35.03	30.42	30.38	31.68	30.8267	33.7533	03013///RNA transport
12331	Cap1	mRNA	0.153799	0.00501827	157.83	149.38	154.65	131.52	140.65	148.08	140.083	153.953
231327	Ppat	mRNA	0.153749	0.0363596	23.34	23.88	23.05	21.08	21.69	21.16	21.31	23.4233	00230///Purine metabolism+++00250///Alanine, aspartate and glutamate metabolism
67738	Ppid	mRNA	0.153697	0.0215867	65.32	67.4	64.34	59.76	61.28	57.86	59.6333	65.6867	04217///Necroptosis+++04218///Cellular senescence+++05131///Shigellosis
21681	Alyref	mRNA	0.153682	0.0429719	102.92	116.28	111.96	99.49	100.83	101.07	100.463	110.387	03013///RNA transport+++03015///mRNA surveillance pathway+++03040///Spliceosome+++05168///Herpes simplex virus 1 infection
76178	Coa5	mRNA	0.153631	0.00796878	40.45	40.84	41.64	36.14	38.05	37.7	37.2967	40.9767	04714///Thermogenesis
110109	Nop2	mRNA	0.153403	0.0138175	63.98	66.04	64.92	57.02	57.89	62.57	59.16	64.98
67772	Chd8	mRNA	0.153382	0.010123	19.25	18.36	19.04	16.72	17.75	17.11	17.1933	18.8833	04310///Wnt signaling pathway
75612	Gns	mRNA	0.153363	0.00922343	42.79	44.27	45.47	39.15	40.05	41.5	40.2333	44.1767	00531///Glycosaminoglycan degradation+++04142///Lysosome
22324	Vav1	mRNA	0.152953	0.0201755	35.31	35.34	36.6	31.73	31.46	34.45	32.5467	35.75	04015///Rap1 signaling pathway+++04024///cAMP signaling pathway+++04062///Chemokine signaling pathway+++04510///Focal adhesion+++04650///Natural killer cell mediated cytotoxicity+++04660///T cell receptor signaling pathway+++04662///B cell receptor signaling pathway+++04664///Fc epsilon RI signaling pathway+++04666///Fc gamma R-mediated phagocytosis+++04670///Leukocyte transendothelial migration+…
70769	Nolc1	mRNA	0.152792	0.00453596	83.74	87.28	84.18	73.34	80.69	78.42	77.4833	85.0667
230721	Pabpc4	mRNA	0.152672	0.00323677	94.31	101.28	100.51	89.85	91.09	90.37	90.4367	98.7	03013///RNA transport+++03015///mRNA surveillance pathway+++03018///RNA degradation
21894	Tln1	mRNA	0.152068	0.0027085	50.69	50.33	53.91	44.91	47.75	48.49	47.05	51.6433	04015///Rap1 signaling pathway+++04510///Focal adhesion+++04611///Platelet activation+++05131///Shigellosis+++05166///Human T-cell leukemia virus 1 infection
21881	Tkt	mRNA	0.151494	0.000428	225.07	237.72	241.61	214.81	213.46	213.75	214.007	234.8	00030///Pentose phosphate pathway+++01200///Carbon metabolism+++01230///Biosynthesis of amino acids
14269	Fnbp1	mRNA	0.151485	0.00141488	71.23	70.34	68.75	62.68	64.37	60.74	62.5967	70.1067	05131///Shigellosis
15002	H2-Ob	mRNA	0.151379	0.00425326	108.75	102.66	102.12	95.7	92.85	97.43	95.3267	104.51	04145///Phagosome+++04514///Cell adhesion molecules (CAMs)+++04612///Antigen processing and presentation+++04640///Hematopoietic cell lineage+++04658///Th1 and Th2 cell differentiation+++04659///Th17 cell differentiation+++04672///Intestinal immune network for IgA production+++04940///Type I diabetes mellitus+++05140///Leishmaniasis+++05145///Toxoplasmosis+++05150///Staphylococcus aureus infectio…
12181	Bop1	mRNA	0.151371	0.0463068	55.28	58.06	56.23	48.27	50.8	55.56	51.5433	56.5233
20586	Smarca4	mRNA	0.151203	0.00214629	45.96	44.53	46.94	42.01	42.83	42.42	42.42	45.81	04714///Thermogenesis+++05225///Hepatocellular carcinoma
11834	Aqr	mRNA	0.150962	0.0392565	28.51	28.79	30	24.98	28.35	26.14	26.49	29.1	03040///Spliceosome
12345	Capzb	mRNA	0.150908	0.00172354	240.45	236.02	232.5	213.13	208.82	224.79	215.58	236.323	04144///Endocytosis
22225	Usp5	mRNA	0.15069	0.034807	44.01	47.44	47.82	40.5	41.99	44.55	42.3467	46.4233
54451	Cpsf3	mRNA	0.15054	0.0160123	54.88	55.71	58.07	51.32	51.18	51.04	51.18	56.22	03015///mRNA surveillance pathway
78894	Aacs	mRNA	0.150336	0.0456798	34.92	35.8	34.11	30.26	31.82	33.56	31.88	34.9433	00280///Valine, leucine and isoleucine degradation+++00650///Butanoate metabolism
22404	Wiz	mRNA	0.149722	0.00084	80.21	82.89	81.6	72.33	74.48	76.81	74.54	81.5667
14961	H2-Ab1	mRNA	0.149553	0.000907	1939.27	2009.28	1937.11	1841.92	1706.25	1823.34	1790.5	1961.89	04145///Phagosome+++04514///Cell adhesion molecules (CAMs)+++04612///Antigen processing and presentation+++04640///Hematopoietic cell lineage+++04658///Th1 and Th2 cell differentiation+++04659///Th17 cell differentiation+++04672///Intestinal immune network for IgA production+++04940///Type I diabetes mellitus+++05140///Leishmaniasis+++05145///Toxoplasmosis+++05150///Staphylococcus aureus infectio…
19192	Psme3	mRNA	0.149414	0.00158839	156.53	150.31	155.79	144.69	137.08	140.65	140.807	154.21	03050///Proteasome+++04612///Antigen processing and presentation+++05160///Hepatitis C
101471	Phrf1	mRNA	0.149078	0.024087	22.48	21.8	22.97	20.09	20.82	20.53	20.48	22.4167
22323	Vasp	mRNA	0.14815	0.00910797	76.77	75.72	74.52	67.63	69.01	70.78	69.14	75.67	04015///Rap1 signaling pathway+++04022///cGMP-PKG signaling pathway+++04510///Focal adhesion+++04530///Tight junction+++04611///Platelet activation+++04666///Fc gamma R-mediated phagocytosis+++04670///Leukocyte transendothelial migration
19944	Rpl29	mRNA	0.148047	0.00774609	1756.75	1994.51	1932.62	1758.26	1700.45	1729.87	1729.53	1894.63	03010///Ribosome
14194	Fh1	mRNA	0.147742	0.0397149	65.12	65.23	64.81	60.86	57.8	59.66	59.44	65.0533	00020///Citrate cycle (TCA cycle)+++00620///Pyruvate metabolism+++01200///Carbon metabolism+++04934///Cushing syndrome+++05200///Pathways in cancer+++05211///Renal cell carcinoma
50493	Txnrd1	mRNA	0.147657	0.0369361	32.71	31.1	32.63	29.51	28.96	29.96	29.4767	32.1467	00450///Selenocompound metabolism+++05200///Pathways in cancer+++05225///Hepatocellular carcinoma
17347	Mknk2	mRNA	0.147585	0.00107227	140.58	144.01	150.68	130.01	133.07	134.67	132.583	145.09	04010///MAPK signaling pathway+++04066///HIF-1 signaling pathway+++04910///Insulin signaling pathway
74735	Trim14	mRNA	0.147426	0.0207254	77.86	79.15	80.89	76.46	72.13	69.86	72.8167	79.3
14450	Gart	mRNA	0.147309	0.0336222	46.63	49.71	52.47	45.91	45.62	44.53	45.3533	49.6033	00230///Purine metabolism+++00670///One carbon pool by folate+++01523///Antifolate resistance
15170	Ptpn6	mRNA	0.146868	0.000662	197.62	204.77	196.36	182.26	183.13	182.46	182.617	199.583	04520///Adherens junction+++04630///Jak-STAT signaling pathway+++04650///Natural killer cell mediated cytotoxicity+++04660///T cell receptor signaling pathway+++04662///B cell receptor signaling pathway+++05130///Pathogenic Escherichia coli infection+++05140///Leishmaniasis+++05205///Proteoglycans in cancer+++05235///PD-L1 expression and PD-1 checkpoint pathway in cancer
320632	Snrnp200	mRNA	0.146864	0.0118979	44.54	43.03	45.89	39.64	43.05	39.35	40.68	44.4867	03040///Spliceosome
13688	Eif4ebp2	mRNA	0.146589	0.00619999	75.71	75.39	78.95	61.92	65.88	66.54	64.78	76.6833	03013///RNA transport+++04213///Longevity regulating pathway - multiple species
27207	Rps11	mRNA	0.146058	0.0035738	1854.65	2007.08	1980.19	1845.85	1742.77	1755.48	1781.37	1947.31	03010///Ribosome
15078	H3f3a	mRNA	0.145873	0.00390612	537.41	560.69	544.04	519.61	478.17	504.68	500.82	547.38	05034///Alcoholism+++05131///Shigellosis+++05202///Transcriptional misregulation in cancer+++05322///Systemic lupus erythematosus
80985	Trim44	mRNA	0.145205	0.0247474	22.93	23.37	23.35	21.37	21.65	20.74	21.2533	23.2167
23996	Psmc4	mRNA	0.144438	0.025403	126.69	126.34	128.28	121.85	110.66	116.7	116.403	127.103	03050///Proteasome+++05169///Epstein-Barr virus infection
18507	Pax5	mRNA	0.144205	0.00127904	98.69	94.62	95.95	84.61	91.71	88.71	88.3433	96.42	05202///Transcriptional misregulation in cancer
77087	Ankrd11	mRNA	0.144148	0.012582	25.4	26.02	27.18	23.92	24.95	23.43	24.1	26.2
16765	Stmn1	mRNA	0.144137	0.0205368	196.84	196.74	193	188.27	174.49	174.54	179.1	195.527	04010///MAPK signaling pathway+++05206///MicroRNAs in cancer
72462	Rrp1b	mRNA	0.143919	0.0359068	25.81	26.14	27.12	23.32	24.28	24.9	24.1667	26.3567
53817	Ddx39b	mRNA	0.143689	0.0205368	178.94	200.54	194.37	175.38	168.87	179.63	174.627	191.283	03013///RNA transport+++03015///mRNA surveillance pathway+++03040///Spliceosome
14248	Flii	mRNA	0.1436	0.0179891	36.3	36.85	36.72	33.97	32.82	33.89	33.56	36.6233
74204	Xpo6	mRNA	0.143212	0.0106374	59.68	59.69	59.94	54.1	54.69	59.2	55.9967	59.77
330474	Zc3h4	mRNA	0.141709	0.0140232	28.37	28.61	29.85	26.38	27.02	26.5	26.6333	28.9433
66912	Bzw2	mRNA	0.141364	0.0259529	70.74	71.22	69.6	63.53	66.53	65.76	65.2733	70.52
236312	Ifi209	mRNA	0.140683	0.0275186	55.06	56.45	54.99	52.71	51.78	48.4	50.9633	55.5
20222	Sf3a2	mRNA	0.140471	0.0165938	140.99	143.8	151.8	128.25	134.29	138.48	133.673	145.53	03040///Spliceosome
17216	Mcm2	mRNA	0.139973	0.0279242	66.12	62.78	67.56	57.3	59.75	63.48	60.1767	65.4867	03030///DNA replication+++04110///Cell cycle
74355	Smchd1	mRNA	0.137687	0.0116519	46.03	44.1	47.11	41.55	43.65	41.17	42.1233	45.7467
67097	Rps10	mRNA	0.137513	0.0124776	2324.77	2536.98	2366.63	2279.49	2113.34	2272.14	2221.66	2409.46	03010///Ribosome
22143	Tuba1b	mRNA	0.137431	0.000115	1132.89	1140.68	1144.44	1050.49	1025.74	1069.7	1048.64	1139.34	04145///Phagosome+++04210///Apoptosis+++04530///Tight junction+++04540///Gap junction+++05130///Pathogenic Escherichia coli infection
12226	Btg1	mRNA	0.13696	0.0225231	48.02	47.24	45.01	41.74	42.39	45.04	43.0567	46.7567	03018///RNA degradation
104112	Acly	mRNA	0.136592	0.00327667	104.73	102.53	107.53	93.13	99.18	97.67	96.66	104.93	00020///Citrate cycle (TCA cycle)
74478	Snx29	mRNA	0.135721	0.0207272	44.19	41.81	43.64	39.85	40.84	38.6	39.7633	43.2133
77305	Wdr82	mRNA	0.135594	0.044563	37.44	36.28	39.29	34.61	34.13	35.57	34.77	37.67	03015///mRNA surveillance pathway
59008	Anapc5	mRNA	0.135096	0.00914513	167.9	165.55	170.95	148.84	152.4	161.82	154.353	168.133	04110///Cell cycle+++04114///Oocyte meiosis+++04120///Ubiquitin mediated proteolysis+++04657///IL-17 signaling pathway+++04914///Progesterone-mediated oocyte maturation+++05166///Human T-cell leukemia virus 1 infection
226517	Smg7	mRNA	0.135033	0.0306853	35.51	33.25	34.38	32	33.1	31.37	32.1567	34.38	03015///mRNA surveillance pathway
70572	Ipo5	mRNA	0.134957	0.00220552	87.29	87.2	87.72	81.49	81.07	79.21	80.59	87.4033
76448	Ppp1r18	mRNA	0.134196	0.0287331	110.18	98.78	107.47	96.18	97.18	98.11	97.1567	105.477
76901	Jade2	mRNA	0.133686	0.0335652	33.75	32.36	35.5	30.78	32.19	31.16	31.3767	33.87
12482	Ms4a1	mRNA	0.133666	0.00124584	283.75	270.09	270.27	249.97	256.19	254.37	253.51	274.703	04640///Hematopoietic cell lineage
19240	Tmsb10	mRNA	0.133553	0.0327708	2271.46	2033.05	1974.69	1942.66	1943.11	1909.39	1931.72	2093.07
17869	Myc	mRNA	0.133148	0.0205368	114.16	121.87	115.86	103.57	110.3	111.04	108.303	117.297	04010///MAPK signaling pathway+++04012///ErbB signaling pathway+++04110///Cell cycle+++04151///PI3K-Akt signaling pathway+++04218///Cellular senescence+++04310///Wnt signaling pathway+++04350///TGF-beta signaling pathway+++04390///Hippo signaling pathway+++04391///Hippo signaling pathway - fly+++04550///Signaling pathways regulating pluripotency of stem cells+++04630///Jak-STAT signaling pathway+…
170743	Tlr7	mRNA	0.132823	0.0157247	58.7	56.78	59.36	53.89	55.91	52.48	54.0933	58.28	04620///Toll-like receptor signaling pathway+++05162///Measles+++05164///Influenza A
23881	G3bp2	mRNA	0.132544	0.0481089	43.64	39.88	40.57	37.08	38.62	39.44	38.38	41.3633
12567	Cdk4	mRNA	0.13151	0.0179875	215.55	225.69	229.93	212.35	201.34	206.88	206.857	223.723	01522///Endocrine resistance+++04110///Cell cycle+++04115///p53 signaling pathway+++04151///PI3K-Akt signaling pathway+++04218///Cellular senescence+++04530///Tight junction+++04660///T cell receptor signaling pathway+++04933///AGE-RAGE signaling pathway in diabetic complications+++04934///Cushing syndrome+++05160///Hepatitis C+++05162///Measles+++05163///Human cytomegalovirus infection+++05164//…
19245	Ptp4a3	mRNA	0.13086	0.0183027	180.75	179.52	181.74	163.9	161.04	176.59	167.177	180.67
29815	Bcar3	mRNA	0.130449	0.0227709	65.13	69.1	68.32	60.8	62.79	63.78	62.4567	67.5167
67160	Eef1g	mRNA	0.130172	0.00139588	1161.82	1115.08	1173.04	1085.03	1048.84	1057.09	1063.65	1149.98	05134///Legionellosis
22154	Tubb5	mRNA	0.129975	0.000518	600.42	621.77	620.09	559.28	563.99	581.25	568.173	614.093	04145///Phagosome+++04540///Gap junction+++05130///Pathogenic Escherichia coli infection
17913	Myo1c	mRNA	0.128739	0.0247474	39.15	37.78	39.1	34.56	36.32	36.58	35.82	38.6767	05130///Pathogenic Escherichia coli infection
223691	Eif3l	mRNA	0.128719	0.0155408	177.19	189.82	186.38	172.02	166.98	173.42	170.807	184.463
16211	Kpnb1	mRNA	0.127364	0.00251194	125.35	119.74	126.62	113.55	116	114.96	114.837	123.903	03013///RNA transport
83701	Srrt	mRNA	0.126452	0.0187579	101.93	104.49	101.01	91.68	93.81	99.53	95.0067	102.477
208643	Eif4g1	mRNA	0.126229	0.00420429	135.41	129.43	137.32	123.87	126.94	123.04	124.617	134.053	03013///RNA transport+++05416///Viral myocarditis
19652	Rbm3	mRNA	0.12544	0.0248819	552.87	538.83	537.08	520.53	518.39	476.55	505.157	542.927
227613	Tubb4b	mRNA	0.124543	0.0237218	207.42	210.16	206.63	186.71	189.3	203.76	193.257	208.07	04145///Phagosome+++04540///Gap junction+++05130///Pathogenic Escherichia coli infection
53872	Caprin1	mRNA	0.124525	0.00586864	190.97	191.17	197.33	175.61	186.49	174.73	178.943	193.157
18140	Uhrf1	mRNA	0.124478	0.00857338	106.8	103.18	106.71	96.14	97.39	100.69	98.0733	105.563
75547	Akap13	mRNA	0.124319	0.0260182	15.76	15.98	16.69	14.95	15.35	15.44	15.2467	16.1433	04928///Parathyroid hormone synthesis, secretion and action+++05163///Human cytomegalovirus infection
15944	Irgm1	mRNA	0.124315	0.048624	90.83	92.8	89.91	85.35	87.83	82.28	85.1533	91.18	05145///Toxoplasmosis
11426	Macf1	mRNA	0.123966	0.023366	14.8	14.84	15.18	13.44	14.47	13.96	13.9567	14.94
17069	Ly6e	mRNA	0.123905	0.00407766	1089.29	1066.33	1088.32	1020.91	966.97	1038.2	1008.69	1081.31
16423	Cd47	mRNA	0.123847	0.0496494	81.98	77.56	79.08	76.95	72.71	74.25	74.6367	79.54	04512///ECM-receptor interaction
54563	Nup210	mRNA	0.12376	0.00688649	75.29	74.1	78.57	68.86	71.33	71.62	70.6033	75.9867	03013///RNA transport
17698	Msn	mRNA	0.123589	0.0358298	224.43	210.41	222.93	207.79	211.45	191.89	203.71	219.257	04530///Tight junction+++04670///Leukocyte transendothelial migration+++04810///Regulation of actin cytoskeleton+++05162///Measles+++05205///Proteoglycans in cancer
107746	Rapgef1	mRNA	0.122689	0.00447506	70.46	70.66	71.45	65.55	65.59	66.5	65.88	70.8567	04015///Rap1 signaling pathway+++04510///Focal adhesion+++04722///Neurotrophin signaling pathway+++04910///Insulin signaling pathway+++05211///Renal cell carcinoma
28114	Nsun2	mRNA	0.121758	0.0446457	57.75	59.46	59.22	55.34	56.53	52.27	54.7133	58.81
107272	Psat1	mRNA	0.121566	0.0338652	151.91	163.05	163.03	151	148.27	145.28	148.183	159.33	00260///Glycine, serine and threonine metabolism+++00270///Cysteine and methionine metabolism+++00750///Vitamin B6 metabolism+++01200///Carbon metabolism+++01230///Biosynthesis of amino acids
13211	Dhx9	mRNA	0.120953	0.0269915	92.88	92.38	91.65	84.52	90.62	82.77	85.97	92.3033
67996	Srsf6	mRNA	0.120553	0.0265126	87.98	92.37	90.77	81	84.47	87.04	84.17	90.3733	03040///Spliceosome+++05168///Herpes simplex virus 1 infection
18738	Pitpna	mRNA	0.119402	0.0445097	71.15	71.4	66.83	65.94	63.95	65.24	65.0433	69.7933
20462	Tra2b	mRNA	0.119157	0.022366	121.59	128.46	123.97	116.11	117.84	116.32	116.757	124.673	03040///Spliceosome
15384	Hnrnpab	mRNA	0.118564	0.00320063	350.74	360.51	363.46	335.28	330.06	337.59	334.31	358.237
217578	Baz1a	mRNA	0.118509	0.0390839	46.25	46.36	45.5	43.82	44.48	42.71	43.67	46.0367
101540	Prkd2	mRNA	0.118034	0.0466159	51.1	51.6	52.25	48.04	48.64	49.17	48.6167	51.65	04015///Rap1 signaling pathway+++04925///Aldosterone synthesis and secretion
26961	Rpl8	mRNA	0.117061	0.0289679	2100.21	2277.43	2159.52	2091.45	1957.44	2053.14	2034.01	2179.05	03010///Ribosome
11857	Arhgdib	mRNA	0.115047	0.0339971	763.85	707.85	715.42	698.45	660.11	694.84	684.467	729.04	04722///Neurotrophin signaling pathway+++04962///Vasopressin-regulated water reabsorption
18458	Pabpc1	mRNA	0.11484	0.00794216	1394.67	1406.75	1382.4	1257.89	1361.72	1292.32	1303.98	1394.61	03013///RNA transport+++03015///mRNA surveillance pathway+++03018///RNA degradation
66085	Eif3f	mRNA	0.114241	0.048624	435.73	457.26	472.67	440.86	409.53	426.75	425.713	455.22	03013///RNA transport
12540	Cdc42	mRNA	0.113922	0.0206522	258.09	246.61	242.89	234.41	231.51	232.17	232.697	249.197	04010///MAPK signaling pathway+++04014///Ras signaling pathway+++04015///Rap1 signaling pathway+++04062///Chemokine signaling pathway+++04144///Endocytosis+++04360///Axon guidance+++04370///VEGF signaling pathway+++04510///Focal adhesion+++04520///Adherens junction+++04530///Tight junction+++04660///T cell receptor signaling pathway+++04666///Fc gamma R-mediated phagocytosis+++04670///Leukocyte t…
23994	Dazap2	mRNA	0.112356	0.0252866	182.03	177.71	175.19	165.58	168.41	166.95	166.98	178.31
14784	Grb2	mRNA	0.111737	0.0102533	199.31	194.39	201.29	185.4	185.13	188.51	186.347	198.33	01521///EGFR tyrosine kinase inhibitor resistance+++01522///Endocrine resistance+++04010///MAPK signaling pathway+++04012///ErbB signaling pathway+++04013///MAPK signaling pathway - fly+++04014///Ras signaling pathway+++04062///Chemokine signaling pathway+++04068///FoxO signaling pathway+++04072///Phospholipase D signaling pathway+++04150///mTOR signaling pathway+++04151///PI3K-Akt signaling path…
19205	Ptbp1	mRNA	0.11154	0.008104	279.59	280.44	285.86	256.06	264.22	271.32	263.867	281.963
192159	Prpf8	mRNA	0.111039	0.0231039	96.87	94.73	102.29	90.75	93.32	91.41	91.8267	97.9633	03040///Spliceosome
15525	Hspa4	mRNA	0.109349	0.0243438	95.07	91.96	92.12	87.17	88.86	85.95	87.3267	93.05	04530///Tight junction+++04612///Antigen processing and presentation
74117	Actr3	mRNA	0.107176	0.0202902	385	366.1	373.9	359.53	352.89	345.99	352.803	375	04530///Tight junction+++05135///Yersinia infection
14678	Gnai2	mRNA	0.10534	0.031555	332.99	317.22	311.31	295.93	300.62	308.04	301.53	320.507	04015///Rap1 signaling pathway+++04022///cGMP-PKG signaling pathway+++04024///cAMP signaling pathway+++04062///Chemokine signaling pathway+++04071///Sphingolipid signaling pathway+++04261///Adrenergic signaling in cardiomyocytes+++04360///Axon guidance+++04371///Apelin signaling pathway+++04540///Gap junction+++04611///Platelet activation+++04670///Leukocyte transendothelial migration+++04713///C…
230753	Thrap3	mRNA	0.103404	0.0326537	111.53	106.48	109.07	103.66	103.39	102.09	103.047	109.027
52915	Zmiz2	mRNA	0.103378	0.0487869	105.4	109.66	111.9	99.85	102.85	106.14	102.947	108.987
14312	Brd2	mRNA	0.101725	0.0495549	117.08	109.49	112.43	106.45	106.24	110.35	107.68	113
56200	Ddx21	mRNA	0.0994522	0.0464591	104.01	102.12	103.78	94.88	100.91	97.05	97.6133	103.303
276770	Eif5a	mRNA	0.0957396	0.0339441	1021.24	1007.99	983.01	931.93	943.64	989.16	954.91	1004.08
22608	Ybx1	mRNA	0.0931704	0.0384733	646.53	658.59	627.82	603.47	623.21	607.86	611.513	644.313
16149	Cd74	mRNA	0.0880742	0.0464089	6846	6923.59	6997.28	6683.06	6373.9	6717.27	6591.41	6922.29	04612///Antigen processing and presentation+++05152///Tuberculosis+++05168///Herpes simplex virus 1 infection
13629	Eef2	mRNA	0.0808076	0.0491936	2171.86	2239.69	2248.41	2081.06	2136.15	2158.37	2125.19	2219.99	04152///AMPK signaling pathway+++04921///Oxytocin signaling pathway

## Sheet: Down data
Supplementary Data S3	RNA-seq of B cells with LPS and IL-4 treatment for 3 days
Gene ID	Gene Symbol	Type	log2 (D3KO / D3WT)	Qvalue (D3KO / D3WT)	D3WT1 FPKM	D3WT2 FPKM	D3WT3 FPKM	D3KO1 FPKM	D3KO2 FPKM	D3KO3 FPKM	D3WT Average FPKM	D3KO Average FPKM	KEGG Pathway Desc
12010	B2m	mRNA	-0.15726	0.00730842	4301.1	4091.56	4230.27	3977.73	3763.67	3439.42	4207.64	3726.94	04612///Antigen processing and presentation+++05163///Human cytomegalovirus infection+++05166///Human T-cell leukemia virus 1 infection+++05168///Herpes simplex virus 1 infection+++05169///Epstein-Barr virus infection+++05170///Human immunodeficiency virus 1 infection
20042	Rps12	mRNA	-0.13722	0.00910797	3598.81	3343	3293.63	3070.06	3142.59	2983.63	3411.81	3065.43	03010///Ribosome
269261	Rpl12	mRNA	-0.128972	0.0135019	3404.34	3143.03	3166.63	2878	3018.44	2879.57	3238	2925.34	03010///Ribosome
18148	Npm1	mRNA	-0.160227	0.00248934	1686.08	1729.91	1593.42	1546.22	1493.04	1398.93	1669.8	1479.4
14972	H2-K1	mRNA	-0.182841	7.8e-08	1524.19	1493.16	1513.88	1317.13	1330.4	1286.44	1510.41	1311.32	04144///Endocytosis+++04145///Phagosome+++04218///Cellular senescence+++04514///Cell adhesion molecules (CAMs)+++04612///Antigen processing and presentation+++04940///Type I diabetes mellitus+++05163///Human cytomegalovirus infection+++05165///Human papillomavirus infection+++05166///Human T-cell leukemia virus 1 infection+++05167///Kaposi sarcoma-associated herpesvirus infection+++05168///Herpes…
14964	H2-D1	mRNA	-0.222013	2.11e-11	1099.52	1073.82	1111.4	920.04	940.95	920.77	1094.91	927.253	04144///Endocytosis+++04145///Phagosome+++04218///Cellular senescence+++04514///Cell adhesion molecules (CAMs)+++04612///Antigen processing and presentation+++04940///Type I diabetes mellitus+++05163///Human cytomegalovirus infection+++05165///Human papillomavirus infection+++05166///Human T-cell leukemia virus 1 infection+++05167///Kaposi sarcoma-associated herpesvirus infection+++05168///Herpes…
19241	Tmsb4x	mRNA	-0.173372	0.00512691	1148.03	1102.85	1021.15	916.94	1013.24	936.19	1090.68	955.457	04810///Regulation of actin cytoskeleton
18746	Pkm	mRNA	-0.113917	0.0290433	1001.46	971.72	930.64	898.43	893.01	852.75	967.94	881.397	00010///Glycolysis / Gluconeogenesis+++00230///Purine metabolism+++00620///Pyruvate metabolism+++01200///Carbon metabolism+++01230///Biosynthesis of amino acids+++04922///Glucagon signaling pathway+++04930///Type II diabetes mellitus+++05165///Human papillomavirus infection+++05203///Viral carcinogenesis+++05230///Central carbon metabolism in cancer
11674	Aldoa	mRNA	-0.196079	0.000246	991.77	959.46	885.86	798.49	851.4	795.37	945.697	815.087	00010///Glycolysis / Gluconeogenesis+++00030///Pentose phosphate pathway+++00051///Fructose and mannose metabolism+++01200///Carbon metabolism+++01230///Biosynthesis of amino acids+++04066///HIF-1 signaling pathway
66940	Shisa5	mRNA	-0.105445	0.0346642	938.62	973.39	902.71	881.72	850.46	844.95	938.24	859.043	04115///p53 signaling pathway
16792	Laptm5	mRNA	-0.187659	7.13e-09	828.65	847.11	827.64	722.08	714.59	733.91	834.467	723.527	04142///Lysosome
110454	Ly6a	mRNA	-0.213583	5.73e-05	874.38	801.21	772.41	680.98	698.36	706.46	816	695.267
69816	Mzb1	mRNA	-0.431626	1.32e-27	823.48	775.22	770.75	582.39	573.57	576.6	789.817	577.52
12518	Cd79a	mRNA	-0.118885	0.0395848	575.06	567.06	583.37	556.51	501.57	511.49	575.163	523.19	04662///B cell receptor signaling pathway+++05340///Primary immunodeficiency
22027	Hsp90b1	mRNA	-0.183929	7.56e-05	570.83	582.82	533.78	487.22	502.93	477.24	562.477	489.13	04141///Protein processing in endoplasmic reticulum+++04151///PI3K-Akt signaling pathway+++04657///IL-17 signaling pathway+++04915///Estrogen signaling pathway+++04918///Thyroid hormone synthesis+++05200///Pathways in cancer+++05215///Prostate cancer+++05418///Fluid shear stress and atherosclerosis
18985	Pou2af1	mRNA	-0.124896	0.0074798	535.63	530.94	551.62	510.49	469.11	486.22	539.397	488.607
14828	Hspa5	mRNA	-0.15285	0.00104911	519.23	504.93	478.51	454.88	439.57	440.77	500.89	445.073	03060///Protein export+++04141///Protein processing in endoplasmic reticulum+++04918///Thyroid hormone synthesis+++05020///Prion diseases
19073	Srgn	mRNA	-0.686033	1.06e-35	534.95	492.95	447.68	298.01	305.31	302.15	491.86	301.823
12478	Cd19	mRNA	-0.239731	8.48e-11	436.46	441.11	464.74	377.95	364.2	376.56	447.437	372.903	04151///PI3K-Akt signaling pathway+++04640///Hematopoietic cell lineage+++04662///B cell receptor signaling pathway+++05169///Epstein-Barr virus infection+++05340///Primary immunodeficiency
14469	Gbp2	mRNA	-0.20662	5.47e-07	424.7	442.2	408.74	369.9	361.72	360.36	425.213	363.993	04621///NOD-like receptor signaling pathway
170930	Sumo2	mRNA	-0.158171	0.00269432	416.97	409.54	422.58	387.62	367.67	350.42	416.363	368.57	03013///RNA transport+++05418///Fluid shear stress and atherosclerosis
55949	Eef1b2	mRNA	-0.118362	0.00716325	421.55	411.11	402.22	377.78	374.31	371.74	411.627	374.61
28146	Serp1	mRNA	-0.203073	7.74e-06	418.08	422.97	385.86	351.38	352.51	349.03	408.97	350.973
74840	Manf	mRNA	-0.218277	1.38e-05	368.73	343.49	355.67	311.73	301.86	293.21	355.963	302.267
102639105	Gm35498	mRNA	-0.217553	3.67e-05	338.51	347.79	310.75	282.3	281.05	283.78	332.35	282.377
16186	Il2rg	mRNA	-0.118226	0.0239467	322.18	317.95	318.93	306.36	283.35	283.95	319.687	291.22	04060///Cytokine-cytokine receptor interaction+++04061///Viral protein interaction with cytokine and cytokine receptor+++04144///Endocytosis+++04151///PI3K-Akt signaling pathway+++04630///Jak-STAT signaling pathway+++04658///Th1 and Th2 cell differentiation+++04659///Th17 cell differentiation+++05162///Measles+++05166///Human T-cell leukemia virus 1 infection+++05200///Pathways in cancer+++05321/…
15081	H3f3b	mRNA	-0.118591	0.0127225	311.16	317.28	304.68	274.16	283.79	290.75	311.04	282.9	05034///Alcoholism+++05131///Shigellosis+++05202///Transcriptional misregulation in cancer+++05322///Systemic lupus erythematosus
15361	Hmga1	mRNA	-0.265276	1.52e-12	302.28	299.05	306.7	248.15	242.99	254.01	302.677	248.383
17357	Marcksl1	mRNA	-0.448992	2.04e-22	269.21	269.18	275.27	207.82	183.6	197.35	271.22	196.257	04666///Fc gamma R-mediated phagocytosis+++05140///Leishmaniasis
18712	Pim1	mRNA	-0.245061	1.09e-10	264.35	266.41	271.05	215.42	217.59	209.26	267.27	214.09	04630///Jak-STAT signaling pathway+++04933///AGE-RAGE signaling pathway in diabetic complications+++05200///Pathways in cancer+++05206///MicroRNAs in cancer+++05221///Acute myeloid leukemia
108168162	Gm43305	mRNA	-0.183314	4.83e-07	259.54	270.43	271.65	236.74	236.21	237.79	267.207	236.913
12045	Bcl2a1b	mRNA	-0.447159	6.76e-14	269.54	273.81	257.56	177.54	208.07	194.69	266.97	193.433	04064///NF-kappa B signaling pathway+++04210///Apoptosis+++05202///Transcriptional misregulation in cancer+++05221///Acute myeloid leukemia
22433	Xbp1	mRNA	-0.145846	0.0116519	255.87	252.43	284.85	241.15	236.3	230.32	264.383	235.923	04141///Protein processing in endoplasmic reticulum+++04932///Non-alcoholic fatty liver disease (NAFLD)
11637	Ak2	mRNA	-0.215665	2.62e-06	252.45	245.31	253.15	221.96	211.85	203.72	250.303	212.51	00230///Purine metabolism+++00730///Thiamine metabolism
15526	Hspa9	mRNA	-0.163478	0.000616	245.13	244.31	226.97	213.56	206.05	212.33	238.803	210.647	03018///RNA degradation+++04212///Longevity regulating pathway - worm+++05152///Tuberculosis
66059	Krtcap2	mRNA	-0.302063	8.51e-06	243.19	232.67	229.01	195.76	196.44	172.83	234.957	188.343
71853	Pdia6	mRNA	-0.130724	0.00581042	239.21	230.82	233.09	218.13	206.88	209.39	234.373	211.467	04141///Protein processing in endoplasmic reticulum
18033	Nfkb1	mRNA	-0.217991	1.08e-08	224.25	236.4	232.89	191.71	200.36	195.71	231.18	195.927	01523///Antifolate resistance+++04010///MAPK signaling pathway+++04014///Ras signaling pathway+++04024///cAMP signaling pathway+++04062///Chemokine signaling pathway+++04064///NF-kappa B signaling pathway+++04066///HIF-1 signaling pathway+++04071///Sphingolipid signaling pathway+++04151///PI3K-Akt signaling pathway+++04210///Apoptosis+++04211///Longevity regulating pathway+++04218///Cellular sene…
434484	Sp140	mRNA	-0.233914	3.78e-05	230.14	230.35	202.62	185.15	188.25	184.48	221.037	185.96
50498	Ebi3	mRNA	-0.697174	9.95e-46	227.42	214.2	211.58	127.92	137.54	133.7	217.733	133.053
66286	Sec11c	mRNA	-0.285531	7.27e-06	217.86	202.94	226.26	186.53	169.41	168.34	215.687	174.76	03060///Protein export
68028	Rpl22l1	mRNA	-0.419985	6.83e-11	224.26	207.62	211.88	164.47	158.88	152.25	214.587	158.533	03010///Ribosome
11984	Atp6v0c	mRNA	-0.203764	0.000553	215.39	197.44	217.14	177.87	182.99	169.2	209.99	176.687	00190///Oxidative phosphorylation+++04142///Lysosome+++04145///Phagosome+++04721///Synaptic vesicle cycle+++04966///Collecting duct acid secretion+++05110///Vibrio cholerae infection+++05120///Epithelial cell signaling in Helicobacter pylori infection+++05152///Tuberculosis+++05165///Human papillomavirus infection+++05323///Rheumatoid arthritis
12047	Bcl2a1d	mRNA	-0.614515	1.7e-25	219.54	215.35	195.03	132.39	141.03	133.13	209.973	135.517	04064///NF-kappa B signaling pathway+++04210///Apoptosis+++05202///Transcriptional misregulation in cancer+++05221///Acute myeloid leukemia
66256	Ssr2	mRNA	-0.204522	0.000324	217.27	201.02	202.13	183.62	172.14	176.36	206.807	177.373	04141///Protein processing in endoplasmic reticulum
69550	Bst2	mRNA	-0.43803	8.16e-14	222.21	198.23	199.52	148.09	152.91	151.13	206.653	150.71	05168///Herpes simplex virus 1 infection+++05170///Human immunodeficiency virus 1 infection
57444	Isg20	mRNA	-0.31304	7.55e-07	214.74	201.07	199.56	153.71	176.61	158.91	205.123	163.077
67437	Ssr3	mRNA	-0.253865	3.68e-07	204.37	200.08	189.11	172.93	156.96	161.9	197.853	163.93	04141///Protein processing in endoplasmic reticulum
17969	Ncf1	mRNA	-0.229955	6.19e-07	201.9	198.55	188.97	161.08	171.58	163.68	196.473	165.447	04062///Chemokine signaling pathway+++04145///Phagosome+++04380///Osteoclast differentiation+++04666///Fc gamma R-mediated phagocytosis+++04670///Leukocyte transendothelial migration+++05140///Leishmaniasis+++05418///Fluid shear stress and atherosclerosis
23825	Banf1	mRNA	-0.160339	0.0267343	208.52	188.95	185.41	174.78	165.24	174.34	194.293	171.453
58810	Akr1a1	mRNA	-0.130183	0.0278789	194.11	179	191.09	167.7	168.95	172.6	188.067	169.75	00010///Glycolysis / Gluconeogenesis+++00040///Pentose and glucuronate interconversions+++00561///Glycerolipid metabolism
12215	Bsg	mRNA	-0.14693	0.030182	199.3	175.08	186.93	166.36	169.2	164.92	187.103	166.827
319370	Ubald2	mRNA	-0.399663	5.34e-21	186.54	185.73	185.11	135.38	142.89	139.08	185.793	139.117
67154	Mtdh	mRNA	-0.150752	0.000754	178.31	189.4	187.46	168.42	167.01	158.3	185.057	164.577
14950	H13	mRNA	-0.12527	0.0137529	183.08	178.32	190.55	165.05	168.27	164.84	183.983	166.053
20018	Polr1d	mRNA	-0.142408	0.0456798	190.66	176.56	180.55	166.45	170.53	157.32	182.59	164.767	03020///RNA polymerase+++04623///Cytosolic DNA-sensing pathway
12521	Cd82	mRNA	-0.348909	2.47e-16	185.06	177.76	184.54	144.42	137.67	141.65	182.453	141.247	04115///p53 signaling pathway
100038882	Isg15	mRNA	-0.343573	5.43e-06	198.11	183.49	163.56	134.34	145.41	144.84	181.72	141.53	04622///RIG-I-like receptor signaling pathway+++05165///Human papillomavirus infection+++05169///Epstein-Barr virus infection
18453	P4hb	mRNA	-0.151303	0.000296	180.38	177.65	178.94	163.24	157.35	157.02	178.99	159.203	04141///Protein processing in endoplasmic reticulum
100037283	Rnaset2a	mRNA	-0.225833	0.00402031	186.53	183.62	165.93	136.49	159.08	157.45	178.693	151.007
625249	Gpx4	mRNA	-0.343815	2.6e-09	186.15	169.71	176.17	135.95	136.85	142.01	177.343	138.27	00480///Glutathione metabolism+++04216///Ferroptosis
20014	Rpn2	mRNA	-0.169049	0.000243	176.94	170.71	180.15	154.79	149.28	159.23	175.933	154.433	00510///N-Glycan biosynthesis+++00513///Various types of N-glycan biosynthesis+++04141///Protein processing in endoplasmic reticulum
56334	Tmed2	mRNA	-0.122237	0.0083446	175.95	173.74	175.21	159.58	157.3	159.5	174.967	158.793
53314	Batf	mRNA	-0.279421	1.33e-06	180.54	165.25	177.82	146.34	139.25	140.58	174.537	142.057	05235///PD-L1 expression and PD-1 checkpoint pathway in cancer
66357	Ostc	mRNA	-0.207389	0.000149	175.56	167.68	168.43	150.17	144.55	143.06	170.557	145.927
11993	Aup1	mRNA	-0.184074	0.000268	165.46	162.63	172.37	141.82	150.22	142.91	166.82	144.983
75234	Rnf19b	mRNA	-0.244293	6.09e-09	159.6	164.6	172.13	134.92	139.72	139.18	165.443	137.94
75608	Chmp4b	mRNA	-0.213168	8.86e-05	167.53	163.27	157.66	137.4	145.45	133.39	162.82	138.747	04144///Endocytosis+++04217///Necroptosis
102635781	Gm38481	mRNA	-0.226827	1.19e-05	150.93	166.06	165.56	142.46	131.89	132.89	160.85	135.747	00900///Terpenoid backbone biosynthesis
13685	Eif4ebp1	mRNA	-0.177236	0.0224042	165.14	156.57	152.98	126.46	144.82	143.46	158.23	138.247	01521///EGFR tyrosine kinase inhibitor resistance+++03013///RNA transport+++04012///ErbB signaling pathway+++04066///HIF-1 signaling pathway+++04150///mTOR signaling pathway+++04151///PI3K-Akt signaling pathway+++04152///AMPK signaling pathway+++04211///Longevity regulating pathway+++04218///Cellular senescence+++04910///Insulin signaling pathway+++05163///Human cytomegalovirus infection+++05165/…
66144	Atp6v1f	mRNA	-0.18866	0.025935	164.93	142.48	157.99	137.11	134.11	132.2	155.133	134.473	00190///Oxidative phosphorylation+++04145///Phagosome+++04150///mTOR signaling pathway+++04721///Synaptic vesicle cycle+++04966///Collecting duct acid secretion+++05110///Vibrio cholerae infection+++05120///Epithelial cell signaling in Helicobacter pylori infection+++05165///Human papillomavirus infection+++05323///Rheumatoid arthritis
66624	Spcs2	mRNA	-0.2098	2.09e-05	159.84	151.99	151.89	135.86	132.37	130.68	154.573	132.97	03060///Protein export
12028	Bax	mRNA	-0.235849	0.00131296	152.55	137.37	159.96	126.04	130.25	120.99	149.96	125.76	01521///EGFR tyrosine kinase inhibitor resistance+++01522///Endocrine resistance+++01524///Platinum drug resistance+++04071///Sphingolipid signaling pathway+++04115///p53 signaling pathway+++04141///Protein processing in endoplasmic reticulum+++04210///Apoptosis+++04211///Longevity regulating pathway+++04215///Apoptosis - multiple species+++04217///Necroptosis+++04722///Neurotrophin signaling pat…
20832	Ssr4	mRNA	-0.18257	0.00710619	146.74	147.98	153.93	130.75	135.48	124.19	149.55	130.14	04141///Protein processing in endoplasmic reticulum
16477	Junb	mRNA	-0.313682	1.11e-10	146.23	146.52	148.64	110.53	122.73	117.52	147.13	116.927	04380///Osteoclast differentiation+++04668///TNF signaling pathway+++04935///Growth hormone synthesis, secretion and action
13202	Ddt	mRNA	-0.453768	7.41e-10	150.81	137.58	146.99	95.89	110.86	107.27	145.127	104.673
18034	Nfkb2	mRNA	-0.231503	1.58e-05	143.8	146.31	140.29	110.61	124.62	125.99	143.467	120.407	04010///MAPK signaling pathway+++04064///NF-kappa B signaling pathway+++04380///Osteoclast differentiation+++04625///C-type lectin receptor signaling pathway+++05134///Legionellosis+++05166///Human T-cell leukemia virus 1 infection+++05169///Epstein-Barr virus infection+++05200///Pathways in cancer+++05203///Viral carcinogenesis+++05224///Breast cancer
14872	Gstt2	mRNA	-0.684586	7.05e-36	146.83	142.71	135.34	81.26	91.02	87.37	141.627	86.55	00480///Glutathione metabolism+++00980///Metabolism of xenobiotics by cytochrome P450+++00982///Drug metabolism - cytochrome P450+++00983///Drug metabolism - other enzymes+++01524///Platinum drug resistance+++04212///Longevity regulating pathway - worm+++05200///Pathways in cancer+++05204///Chemical carcinogenesis+++05225///Hepatocellular carcinoma+++05418///Fluid shear stress and atherosclerosis
13200	Ddost	mRNA	-0.153786	0.00138307	138.24	135.27	134.71	118.35	121.24	122.86	136.073	120.817	00510///N-Glycan biosynthesis+++00513///Various types of N-glycan biosynthesis+++04141///Protein processing in endoplasmic reticulum
20345	Selplg	mRNA	-0.309768	8.28e-12	137.76	136.76	132.34	105.62	109.79	107.08	135.62	107.497	04514///Cell adhesion molecules (CAMs)+++05150///Staphylococcus aureus infection
68598	Dnajc8	mRNA	-0.137032	0.0450369	140.27	138.41	127.27	122.67	121.25	120.79	135.317	121.57
12520	Cd81	mRNA	-0.313684	3.07e-09	137.43	130.8	131.5	100.28	107.95	109.5	133.243	105.91	04662///B cell receptor signaling pathway+++05144///Malaria+++05160///Hepatitis C
12444	Ccnd2	mRNA	-0.276328	1.55e-12	130.91	134.5	125.26	106.65	104.58	106.79	130.223	106.007	04068///FoxO signaling pathway+++04110///Cell cycle+++04115///p53 signaling pathway+++04151///PI3K-Akt signaling pathway+++04218///Cellular senescence+++04310///Wnt signaling pathway+++04340///Hedgehog signaling pathway+++04390///Hippo signaling pathway+++04510///Focal adhesion+++04630///Jak-STAT signaling pathway+++04917///Prolactin signaling pathway+++05162///Measles+++05165///Human papillomavi…
80291	Rilpl2	mRNA	-0.326795	4.12e-08	133.1	130.03	122.89	95.22	105.3	103.53	128.673	101.35
11992	Auh	mRNA	-0.147184	0.0409958	134	130.28	119.98	112.66	122.77	119.95	128.087	118.46	00280///Valine, leucine and isoleucine degradation
107503	Atf5	mRNA	-0.155953	0.0203214	130.61	129.84	123.64	116.9	105.3	118.38	128.03	113.527
20230	Satb1	mRNA	-0.730141	2.14e-53	129.57	133.07	117.51	72.62	78.66	78.12	126.717	76.4667
16069	Jchain	mRNA	-0.510913	0.00022	126.07	115.92	136.42	98.13	85.56	78.56	126.137	87.4167
11799	Birc5	mRNA	-0.178792	0.0052967	125.36	123.11	125.26	112	101.15	106.37	124.577	106.507	01524///Platinum drug resistance+++04210///Apoptosis+++04215///Apoptosis - multiple species+++04390///Hippo signaling pathway+++05161///Hepatitis B+++05200///Pathways in cancer+++05210///Colorectal cancer
12484	Cd24a	mRNA	-0.141109	0.0124221	124.13	121.28	125.56	114.27	110.95	107.07	123.657	110.763	04640///Hematopoietic cell lineage
22029	Traf1	mRNA	-0.445833	3.91e-13	127.14	121.95	112.41	80.78	87.77	93.85	120.5	87.4667	04064///NF-kappa B signaling pathway+++04210///Apoptosis+++04668///TNF signaling pathway+++05200///Pathways in cancer+++05202///Transcriptional misregulation in cancer+++05203///Viral carcinogenesis+++05222///Small cell lung cancer
78920	Dlst	mRNA	-0.268674	2.46e-11	120.6	119.32	121.03	99.95	96.5	99.53	120.317	98.66	00020///Citrate cycle (TCA cycle)+++00310///Lysine degradation+++00380///Tryptophan metabolism+++01200///Carbon metabolism
57916	Tnfrsf13b	mRNA	-0.148354	0.0188879	125.12	123.02	112.1	103.98	108.57	110.5	120.08	107.683	04060///Cytokine-cytokine receptor interaction+++04672///Intestinal immune network for IgA production+++05340///Primary immunodeficiency
105246824	Gm42048	mRNA	-1.72267	3.67e-299	112.45	117.19	129.76	35.94	36.62	34.98	119.8	35.8467
21838	Thy1	mRNA	-0.580678	4.86e-05	112.66	110.82	134.58	87.79	72.28	76.35	119.353	78.8067	04670///Leukocyte transendothelial migration
11773	Ap2m1	mRNA	-0.103796	0.0490808	115.92	114.93	120.01	106.85	109.41	106.23	116.953	107.497	04144///Endocytosis+++04721///Synaptic vesicle cycle+++04961///Endocrine and other factor-regulated calcium reabsorption+++05016///Huntington disease
93684	Selenof	mRNA	-0.154618	0.0134958	118.29	112.81	117.33	107.69	99.5	102.02	116.143	103.07
14595	B4galt1	mRNA	-0.149159	0.00100051	113.35	115.56	114.4	103.57	97.43	104.8	114.437	101.933	00052///Galactose metabolism+++00510///N-Glycan biosynthesis+++00513///Various types of N-glycan biosynthesis+++00514///Other types of O-glycan biosynthesis+++00515///Mannose type O-glycan biosynthesis+++00533///Glycosaminoglycan biosynthesis - keratan sulfate+++00601///Glycosphingolipid biosynthesis - lacto and neolacto series
19039	Lgals3bp	mRNA	-0.248541	2.96e-07	116.2	114.89	111.26	91.87	94.38	98.43	114.117	94.8933
56397	Morf4l2	mRNA	-0.150936	0.00347181	113.61	113.76	113.4	102.39	100.3	100.69	113.59	101.127
20708	Serpinb6b	mRNA	-0.540704	4.3e-17	113.56	117.11	102.97	82.08	74.19	69.62	111.213	75.2967	05146///Amoebiasis
53421	Sec61a1	mRNA	-0.105022	0.0382111	108.23	107.25	108.99	99.31	97.64	101.05	108.157	99.3333	03060///Protein export+++04141///Protein processing in endoplasmic reticulum+++04145///Phagosome+++05110///Vibrio cholerae infection
20024	Sub1	mRNA	-0.240836	3.74e-05	114.48	106.48	101.84	91.17	93.31	85.43	107.6	89.97
14824	Grn	mRNA	-0.199326	0.000368	107.27	103.82	109.83	86.91	92.66	96.09	106.973	91.8867
17113	M6pr	mRNA	-0.115391	0.0252866	105.39	106.44	104.87	96.73	95.22	96.83	105.567	96.26	04142///Lysosome+++04145///Phagosome
12145	Cxcr5	mRNA	-0.244649	7.95e-07	106.71	108.76	99.71	87.47	88.27	87.04	105.06	87.5933	04060///Cytokine-cytokine receptor interaction+++04061///Viral protein interaction with cytokine and cytokine receptor+++04062///Chemokine signaling pathway
66141	Ifitm3	mRNA	-0.442521	1.01e-08	108.92	104.77	96.74	73.6	77.39	74.68	103.477	75.2233
27061	Bcap31	mRNA	-0.201019	0.00445379	104.17	103.14	97.56	93.14	83.26	85.65	101.623	87.35	04141///Protein processing in endoplasmic reticulum+++05165///Human papillomavirus infection
23950	Dnajb6	mRNA	-0.323051	2.47e-11	100.9	105.08	98.35	82.07	82.42	79.83	101.443	81.44
73690	Glipr1	mRNA	-0.235419	0.00292507	107.22	97.01	97.27	80.1	90.72	82.19	100.5	84.3367
109754	Cyb5r3	mRNA	-0.441003	1.69e-12	94.59	94.82	110.99	75.58	72.07	70.37	100.133	72.6733	00520///Amino sugar and nucleotide sugar metabolism
12615	Cenpa	mRNA	-0.194933	0.00302185	97.53	99.82	101.35	82.88	85.7	87.95	99.5667	85.51
227659	Slc2a6	mRNA	-0.133504	0.0262375	98.32	96.33	102.22	85.91	90.77	89.97	98.9567	88.8833
67130	Ndufa6	mRNA	-0.228973	0.0204113	98.79	92.79	101.28	78.32	87.72	80.78	97.62	82.2733	00190///Oxidative phosphorylation+++04714///Thermogenesis+++04723///Retrograde endocannabinoid signaling+++04932///Non-alcoholic fatty liver disease (NAFLD)+++05010///Alzheimer disease+++05012///Parkinson disease+++05016///Huntington disease
66092	Ghitm	mRNA	-0.242153	1.94e-07	97.27	98.51	93.18	78.95	82.48	80.34	96.32	80.59
14227	Fkbp2	mRNA	-0.259627	0.00518566	98.3	87.51	98.08	82.48	79.11	74.4	94.63	78.6633
12450	Ccng1	mRNA	-0.323545	1.38e-14	91.69	97.29	94.44	75.44	72.52	75.74	94.4733	74.5667	04115///p53 signaling pathway+++05206///MicroRNAs in cancer
18715	Pim2	mRNA	-0.968499	3.54e-68	97.97	97.54	87.67	47.93	48.54	46.5	94.3933	47.6567	05200///Pathways in cancer+++05221///Acute myeloid leukemia
11628	Aicda	mRNA	-0.520114	1.93e-18	91.71	89.36	101.52	69.44	64.13	61.04	94.1967	64.87	04672///Intestinal immune network for IgA production+++05340///Primary immunodeficiency
22695	Zfp36	mRNA	-0.255826	6.5e-05	93.29	87.06	100.83	76.24	76.03	80.33	93.7267	77.5333	05166///Human T-cell leukemia virus 1 infection+++05167///Kaposi sarcoma-associated herpesvirus infection
74617	Scpep1	mRNA	-0.240855	6.53e-06	93.47	89.11	97.75	79.6	77	77.72	93.4433	78.1067
74343	Crtc2	mRNA	-0.273463	6.86e-10	93.49	92.37	93.17	77.34	74.87	76.02	93.01	76.0767	04151///PI3K-Akt signaling pathway+++04152///AMPK signaling pathway+++04922///Glucagon signaling pathway+++04931///Insulin resistance+++05166///Human T-cell leukemia virus 1 infection
72536	Tagap	mRNA	-0.349926	9.34e-16	90.57	92.55	94.99	73.33	72.38	69.95	92.7033	71.8867
14793	Cdca3	mRNA	-0.177189	0.00244184	91.45	89.65	90.93	79.26	79.48	79.19	90.6767	79.31
17155	Man1a	mRNA	-0.15254	0.000711	87.62	93.32	88.73	81.29	77.51	78.28	89.89	79.0267	00510///N-Glycan biosynthesis+++00513///Various types of N-glycan biosynthesis+++04141///Protein processing in endoplasmic reticulum
12856	Cox17	mRNA	-0.317702	0.00269258	95.02	87.64	85.81	69.28	68.47	74.59	89.49	70.78	00190///Oxidative phosphorylation+++04714///Thermogenesis
75316	Taf1d	mRNA	-0.210068	0.00906602	84.26	94.48	88.48	71.1	81.65	73.19	89.0733	75.3133
227929	Cytip	mRNA	-0.814123	7.29e-60	92.57	90.94	83.47	49.07	49.84	51.59	88.9933	50.1667
27984	Efhd2	mRNA	-0.188808	0.000117	88.79	89.67	87.74	76.53	75.6	78.56	88.7333	76.8967
16430	Stt3a	mRNA	-0.154476	0.00197675	90.08	88.54	87.32	81.83	77.67	76.8	88.6467	78.7667	00510///N-Glycan biosynthesis+++00513///Various types of N-glycan biosynthesis+++04141///Protein processing in endoplasmic reticulum
72057	Phf10	mRNA	-0.222891	2.64e-05	87.05	89.71	85.78	72.55	73.97	73.88	87.5133	73.4667	05225///Hepatocellular carcinoma
20318	Sdf4	mRNA	-0.195046	0.00071	87.85	87.21	86.63	77.71	74.62	71.77	87.23	74.7
14056	Ezh2	mRNA	-0.202365	0.000195	83.52	86.69	91.07	76.11	71.66	76.65	87.0933	74.8067	00310///Lysine degradation+++05206///MicroRNAs in cancer
21399	Tcea1	mRNA	-0.176096	0.00204155	85.59	90.81	83.91	77.98	76.43	73.05	86.77	75.82
17085	Ly9	mRNA	-0.124411	0.0289244	85.92	86.14	86.44	80.35	77.71	76.23	86.1667	78.0967
76737	Creld2	mRNA	-0.220189	0.000748	87.69	84.72	85.72	70.58	76.88	71.42	86.0433	72.96
22791	Dnajc2	mRNA	-0.146053	0.0233617	82.44	90.47	84.17	76.75	77.6	75.13	85.6933	76.4933
66661	Srp72	mRNA	-0.162873	0.000384	85.38	86.95	83.94	76.39	75.43	74.29	85.4233	75.37	03060///Protein export
100041546	Ly6c2	mRNA	-1.05257	2.47e-48	85.62	81	89.22	39.86	41.26	40.39	85.28	40.5033
20901	Strap	mRNA	-0.428336	1.96e-21	83.77	86.58	85.36	64.7	62.02	60.98	85.2367	62.5667	03013///RNA transport
15980	Ifngr2	mRNA	-0.213302	0.000362	82.56	83.61	88.69	76.18	72.04	68.92	84.9533	72.38	04060///Cytokine-cytokine receptor interaction+++04066///HIF-1 signaling pathway+++04217///Necroptosis+++04380///Osteoclast differentiation+++04630///Jak-STAT signaling pathway+++04650///Natural killer cell mediated cytotoxicity+++04658///Th1 and Th2 cell differentiation+++04659///Th17 cell differentiation+++05132///Salmonella infection+++05140///Leishmaniasis+++05142///Chagas disease (American t…
20168	Rtn3	mRNA	-0.144569	0.0335652	81.42	82.33	86.81	80.23	71.2	72.54	83.52	74.6567	05010///Alzheimer disease
110611	Hdlbp	mRNA	-0.143337	0.000761	82.46	85.23	81.38	74.1	73.37	75.2	83.0233	74.2233
115485726	LOC115485726	mRNA	-0.282129	4.6e-05	83.12	88.55	75.23	62.58	69.64	68.36	82.3	66.86
12399	Runx3	mRNA	-0.293515	8.94e-12	81.35	83.62	80.2	64.31	65.28	67.54	81.7233	65.71	04658///Th1 and Th2 cell differentiation+++05169///Epstein-Barr virus infection
67963	Npc2	mRNA	-0.230115	1.74e-07	82.31	80.95	80.9	69.59	68.52	67.51	81.3867	68.54	04142///Lysosome+++04979///Cholesterol metabolism
76251	Ercc6l2	mRNA	-0.400317	3.33e-19	81.22	85.6	77.12	61.07	61.62	59.93	81.3133	60.8733
17865	Mybl2	mRNA	-0.201679	6.4e-05	76.94	79.4	84.46	68.35	69.04	69.04	80.2667	68.81	04218///Cellular senescence
66383	Iscu	mRNA	-0.570486	1.55e-17	81.4	75.89	81.07	52.34	52.56	53.44	79.4533	52.78
216233	Socs2	mRNA	-0.33173	1.48e-05	72.49	74.41	90.4	64.22	63.03	59.06	79.1	62.1033	04630///Jak-STAT signaling pathway+++04910///Insulin signaling pathway+++04917///Prolactin signaling pathway+++04930///Type II diabetes mellitus+++04935///Growth hormone synthesis, secretion and action
18636	Cfp	mRNA	-0.251685	3.08e-05	80.22	78.65	77.34	62.05	67.36	66.56	78.7367	65.3233	05168///Herpes simplex virus 1 infection
16364	Irf4	mRNA	-0.466544	5.61e-32	80.26	77.84	77.62	55.85	55.21	57.46	78.5733	56.1733	04659///Th17 cell differentiation
70099	Smc4	mRNA	-0.165451	0.005523	73.31	82.5	79.88	69.75	69.73	66.43	78.5633	68.6367
109019	Nabp1	mRNA	-0.399453	2.93e-11	82.08	80.1	72.7	61.53	56.5	56.61	78.2933	58.2133
18220	Nucb1	mRNA	-0.323261	1.03e-10	76.58	75.92	81.17	62.99	59.53	61.65	77.89	61.39
11544	Adprh	mRNA	-0.185676	0.00451075	75.37	76.76	80.24	66.12	65.35	70.33	77.4567	67.2667
109815	Selenos	mRNA	-0.203069	0.00954421	81.82	74.67	74.85	67.09	67.64	63.85	77.1133	66.1933	04141///Protein processing in endoplasmic reticulum
18768	Pkib	mRNA	-0.324735	1.62e-09	78.58	76.73	74.13	59.08	61.43	60.18	76.48	60.23
19089	Prkcsh	mRNA	-0.139551	0.0410288	77.8	72.23	78.95	68.31	67.48	69.12	76.3267	68.3033	04141///Protein processing in endoplasmic reticulum
109552	Sri	mRNA	-0.196767	0.000671	78.72	73.84	74.09	64.95	66.99	63.34	75.55	65.0933
22038	Plscr1	mRNA	-0.586899	1.73e-15	79.91	77.94	66.76	45.19	51.01	50.13	74.87	48.7767
13030	Ctsb	mRNA	-0.162677	0.0195678	74.99	71.17	78.45	66.85	62.69	66.21	74.87	65.25	04140///Autophagy - animal+++04142///Lysosome+++04210///Apoptosis+++04612///Antigen processing and presentation+++04621///NOD-like receptor signaling pathway+++04924///Renin secretion
68581	Tmed10	mRNA	-0.119099	0.0305286	76.61	74.2	73.64	69.01	66.86	68.29	74.8167	68.0533	05130///Pathogenic Escherichia coli infection
20849	Stat4	mRNA	-0.473222	1.78e-15	75.23	79.75	68.74	51.42	52.58	54.79	74.5733	52.93	04217///Necroptosis+++04630///Jak-STAT signaling pathway+++04658///Th1 and Th2 cell differentiation+++05161///Hepatitis B+++05200///Pathways in cancer+++05321///Inflammatory bowel disease (IBD)
277414	Trp53i11	mRNA	-0.384253	9.53e-18	72.76	74.79	76.02	57.29	55.12	57.31	74.5233	56.5733
235072	Septin7	mRNA	-0.135673	0.0443671	70.83	75.43	75.4	69.68	66.18	63.4	73.8867	66.42	05131///Shigellosis
58207	Slc43a3	mRNA	-0.276763	1.5e-06	70.66	71.39	79.21	61.44	60.65	58.02	73.7533	60.0367
54673	Sh3glb1	mRNA	-0.132409	0.0359592	74.84	75.26	70.93	69.19	69.64	68.17	73.6767	69	04140///Autophagy - animal+++04144///Endocytosis
55951	Mpc1	mRNA	-0.174714	0.0390839	74.21	71	74.03	61.12	64.37	64.03	73.08	63.1733
319997	A630001G21Rik	mRNA	-0.13945	0.04332	76.42	71.31	71	63.84	63.4	65.26	72.91	64.1667
69104	Marchf5	mRNA	-0.181899	0.00492708	74.28	70.46	71.92	63.04	65.26	62.73	72.22	63.6767
22364	Vpreb3	mRNA	-0.458188	3.19e-05	71.24	63.55	80.69	51.8	55.76	47.63	71.8267	51.73
12515	Cd69	mRNA	-0.316245	1.44e-07	73.61	70.6	69.56	58.59	56.36	54.63	71.2567	56.5267
71607	Snx20	mRNA	-0.175661	0.0162462	73.52	70.85	69.06	59.4	63.08	63.55	71.1433	62.01
18817	Plk1	mRNA	-0.141211	0.0495624	67.15	70.68	75.2	66.01	61.67	63.09	71.01	63.59	04068///FoxO signaling pathway+++04110///Cell cycle+++04114///Oocyte meiosis+++04914///Progesterone-mediated oocyte maturation
192196	Luc7l2	mRNA	-0.104972	0.0459554	70.16	70.85	71.96	67.17	65.01	63.3	70.99	65.16
381280	Hjurp	mRNA	-0.135764	0.00378063	70.92	70.92	71.07	62.34	64.04	65.1	70.97	63.8267
21376	Tbrg1	mRNA	-0.332376	9.17e-09	71.4	68.77	72.46	54.88	55.21	56.72	70.8767	55.6033
20304	Ccl5	mRNA	-0.4422	0.00031	77.09	73.44	59.2	47.29	52.72	52.54	69.91	50.85	04060///Cytokine-cytokine receptor interaction+++04061///Viral protein interaction with cytokine and cytokine receptor+++04062///Chemokine signaling pathway+++04620///Toll-like receptor signaling pathway+++04621///NOD-like receptor signaling pathway+++04623///Cytosolic DNA-sensing pathway+++04668///TNF signaling pathway+++05020///Prion diseases+++05120///Epithelial cell signaling in Helicobacter …
110168	Gpr18	mRNA	-0.239323	0.00153724	73.76	67.17	64.7	56.61	58.39	57.1	68.5433	57.3667
83436	Plekha2	mRNA	-0.226472	7.47e-05	70.1	70.02	62.21	55.81	56.43	58.42	67.4433	56.8867
107513	Ssr1	mRNA	-0.14576	0.00234974	68.71	67.1	66.31	61.98	59	60	67.3733	60.3267	04141///Protein processing in endoplasmic reticulum
74211	1700017B05Rik	mRNA	-0.206741	2.16e-05	67.54	66.73	65.74	54.94	56.32	60.07	66.67	57.11
69459	Ubl7	mRNA	-0.2418	0.00176779	65.59	61.31	70.53	56.54	56.1	52.87	65.81	55.17
16763	Lad1	mRNA	-0.195268	7.24e-05	63.89	66.28	64.82	56.39	55.99	55.83	64.9967	56.07
17164	Mapkapk2	mRNA	-0.136608	0.0321805	62.26	63.37	68.41	58.84	56.99	58.53	64.68	58.12	04010///MAPK signaling pathway+++04218///Cellular senescence+++04361///Axon regeneration+++04370///VEGF signaling pathway+++04625///C-type lectin receptor signaling pathway+++04722///Neurotrophin signaling pathway+++05167///Kaposi sarcoma-associated herpesvirus infection+++05203///Viral carcinogenesis
16784	Lamp2	mRNA	-0.209009	0.00216826	61.26	63.12	67.8	57.54	53.96	49.1	64.06	53.5333	04140///Autophagy - animal+++04142///Lysosome+++04145///Phagosome+++05152///Tuberculosis
56700	Glmp	mRNA	-0.21857	0.00102445	64.38	64.03	63.61	56.25	54.26	52.5	64.0067	54.3367
66540	Fam107b	mRNA	-0.281027	7.96e-09	63.42	64.84	63.52	54.01	50.28	51.69	63.9267	51.9933
214855	Arid5a	mRNA	-0.29533	1.8e-14	62.1	64.13	64.59	50.77	51.84	52.3	63.6067	51.6367
73711	Mvb12a	mRNA	-0.189808	0.0274424	60.5	63.88	66.09	53.49	56.22	55.21	63.49	54.9733	04144///Endocytosis
100101806	Srp54c	mRNA	-0.197936	0.000505	64.12	63.4	60.68	54.04	55.11	52.78	62.7333	53.9767	03060///Protein export
102414	Clk3	mRNA	-0.327891	2.92e-09	62.16	62.64	62.53	49.35	48.89	49.04	62.4433	49.0933
52696	Zwint	mRNA	-0.19956	0.00233291	60.76	60.1	62.59	55.41	51.23	51.74	61.15	52.7933
70439	Taf15	mRNA	-0.176577	0.0160272	61.7	64.27	56.65	52.79	53.74	52.96	60.8733	53.1633	03022///Basal transcription factors+++05202///Transcriptional misregulation in cancer
26908	Eif2s3y	mRNA	-0.339842	3.65e-08	59.22	62.28	60.71	47.68	49.87	44.56	60.7367	47.37	03013///RNA transport
54711	Plagl2	mRNA	-0.335244	3.91e-13	59.77	63.34	57.97	48.21	46.13	47.44	60.36	47.26
12747	Clk1	mRNA	-0.227358	0.0031824	59.65	59.72	61.2	55.04	51.04	46.27	60.19	50.7833	05134///Legionellosis
66090	Ypel3	mRNA	-0.655335	6.21e-14	57.32	54.01	66.74	37.55	36.46	37.07	59.3567	37.0267
67819	Derl1	mRNA	-0.151064	0.00837255	59.53	59.49	58.17	51.51	54.24	51.86	59.0633	52.5367	04141///Protein processing in endoplasmic reticulum+++05014///Amyotrophic lateral sclerosis (ALS)
12775	Ccr7	mRNA	-0.966259	2.06e-58	58.09	61	57.22	28.14	29.66	31.43	58.77	29.7433	04060///Cytokine-cytokine receptor interaction+++04061///Viral protein interaction with cytokine and cytokine receptor+++04062///Chemokine signaling pathway
16592	Fabp5	mRNA	-0.417428	8.64e-08	60.37	56.36	59.45	43.36	42.61	44.32	58.7267	43.43	03320///PPAR signaling pathway
229317	Eif2a	mRNA	-0.146993	0.030766	55.72	60.72	59.6	52.03	53.69	52.3	58.68	52.6733
56696	Gpr132	mRNA	-0.381395	6.17e-13	58.57	59.3	57.8	42.78	46	44.55	58.5567	44.4433
13033	Ctsd	mRNA	-0.159341	0.0358298	59.66	56.81	58.91	54.7	49.44	51	58.46	51.7133	04071///Sphingolipid signaling pathway+++04140///Autophagy - animal+++04142///Lysosome+++04210///Apoptosis+++04915///Estrogen signaling pathway+++05152///Tuberculosis
21929	Tnfaip3	mRNA	-0.145053	0.0105491	58.12	60.89	56.28	50.75	53.06	52.59	58.43	52.1333	04064///NF-kappa B signaling pathway+++04217///Necroptosis+++04621///NOD-like receptor signaling pathway+++04657///IL-17 signaling pathway+++04668///TNF signaling pathway+++05162///Measles+++05169///Epstein-Barr virus infection
217664	Mgat2	mRNA	-0.187176	0.00164372	56.81	57	60.93	51.73	50.55	49.31	58.2467	50.53	00510///N-Glycan biosynthesis+++00513///Various types of N-glycan biosynthesis
223921	Aaas	mRNA	-0.157127	0.0272448	57.85	57.4	59.43	50.12	51.27	53.35	58.2267	51.58	03013///RNA transport
66168	Grina	mRNA	-0.419222	5.57e-13	56.06	58.72	59.37	43.37	41.61	42.71	58.05	42.5633
70435	Inf2	mRNA	-0.530749	1.38e-38	58.09	59.05	56.52	38.45	40.02	41.47	57.8867	39.98
64704	Htra2	mRNA	-0.238293	0.000182	55.84	58.3	59.05	48.28	49.24	47.49	57.73	48.3367	04210///Apoptosis+++04214///Apoptosis - fly+++04215///Apoptosis - multiple species+++05012///Parkinson disease
216873	Spag7	mRNA	-0.20549	0.0246386	59.95	55.26	57.66	52.78	47.62	47.71	57.6233	49.37
268697	Ccnb1	mRNA	-0.165056	0.00810644	55.8	56.92	58.72	51.66	49.25	50.12	57.1467	50.3433	04068///FoxO signaling pathway+++04110///Cell cycle+++04114///Oocyte meiosis+++04115///p53 signaling pathway+++04218///Cellular senescence+++04914///Progesterone-mediated oocyte maturation+++05170///Human immunodeficiency virus 1 infection
56530	Cnpy2	mRNA	-0.235846	0.0178739	60.89	57.93	51.57	48.73	47.48	46.68	56.7967	47.63
73689	Bloc1s2	mRNA	-0.294235	0.00084	60.74	54.56	55.08	44.68	45.45	45.41	56.7933	45.18
11647	Alpl	mRNA	-0.221162	0.00112187	54.44	58.61	56.31	44.39	47.89	50.85	56.4533	47.71	00730///Thiamine metabolism+++00790///Folate biosynthesis
56398	Chp1	mRNA	-0.348614	1.11e-09	55.38	54.62	57.6	43.99	40.62	45.39	55.8667	43.3333
12524	Cd86	mRNA	-0.430729	6.86e-09	57.47	59.64	49.07	38.74	40	42.75	55.3933	40.4967	04514///Cell adhesion molecules (CAMs)+++04620///Toll-like receptor signaling pathway+++04672///Intestinal immune network for IgA production+++04940///Type I diabetes mellitus+++05167///Kaposi sarcoma-associated herpesvirus infection+++05202///Transcriptional misregulation in cancer+++05320///Autoimmune thyroid disease+++05322///Systemic lupus erythematosus+++05323///Rheumatoid arthritis+++05330/…
107022	Gramd3	mRNA	-0.36665	6.58e-13	55.58	55.5	54.56	42.07	42.68	42.05	55.2133	42.2667
208154	Btla	mRNA	-0.16964	0.00449625	55.99	56.64	52.81	49.41	46.85	48.74	55.1467	48.3333
17936	Nab1	mRNA	-0.238157	0.00212443	52.5	50.96	60.49	49.28	42.66	44.67	54.65	45.5367
17775	Laptm4a	mRNA	-0.185355	0.0113551	56.89	52.2	53.97	47.08	49.28	45.3	54.3533	47.22	04142///Lysosome
12048	Bcl2l1	mRNA	-0.331875	6.23e-08	55.42	55.93	50.44	42.24	40.99	42.93	53.93	42.0533	01521///EGFR tyrosine kinase inhibitor resistance+++01524///Platinum drug resistance+++04014///Ras signaling pathway+++04064///NF-kappa B signaling pathway+++04115///p53 signaling pathway+++04137///Mitophagy - animal+++04140///Autophagy - animal+++04151///PI3K-Akt signaling pathway+++04210///Apoptosis+++04215///Apoptosis - multiple species+++04621///NOD-like receptor signaling pathway+++04630///J…
71683	Gypc	mRNA	-0.355578	6.17e-07	56.91	54.67	50.14	38.44	42.99	43.24	53.9067	41.5567	05144///Malaria
73130	Tmed5	mRNA	-0.408839	3.64e-15	54.26	55.17	51.79	41.33	45.72	38.6	53.74	41.8833
74747	Ddit4	mRNA	-0.436631	8.47e-09	55.21	55.01	49.7	36.59	42.38	37.75	53.3067	38.9067	04140///Autophagy - animal+++04150///mTOR signaling pathway+++04151///PI3K-Akt signaling pathway+++05206///MicroRNAs in cancer
66058	Tmem176a	mRNA	-0.405688	0.000199	51.57	45.89	61.63	42.45	37.21	38.95	53.03	39.5367
69237	Gtpbp4	mRNA	-0.226846	0.000103	52.83	54.01	51.9	46.82	43.58	43.89	52.9133	44.7633	03008///Ribosome biogenesis in eukaryotes
11810	Apobec1	mRNA	-0.460062	5e-16	52.37	51.33	54.08	37.47	39.59	35.91	52.5933	37.6567
67877	Naa20	mRNA	-0.356768	2.34e-05	52.65	56.75	48.35	40.72	40.71	40.25	52.5833	40.56
97287	Mtmr14	mRNA	-0.401262	3.79e-13	50.14	52.5	54.31	39.33	39.11	38.64	52.3167	39.0267	00562///Inositol phosphate metabolism+++04070///Phosphatidylinositol signaling system+++04140///Autophagy - animal
216440	Os9	mRNA	-0.185297	0.000901	52.51	52.48	50.13	46.72	43.42	44.96	51.7067	45.0333	04141///Protein processing in endoplasmic reticulum
66676	Tmed7	mRNA	-0.147255	0.015338	49.62	52.96	51.96	46.47	44.23	47.13	51.5133	45.9433
17076	Ly75	mRNA	-0.830867	2.28e-85	49.87	52.51	51.87	29.82	27.62	28.2	51.4167	28.5467
56258	Hnrnph2	mRNA	-0.167787	0.0396574	49.93	50.84	52.48	49.35	42.74	42.65	51.0833	44.9133
78889	Wsb1	mRNA	-0.145675	0.029769	51.34	51.34	50.47	47.77	43.54	44.92	51.05	45.41
20850	Stat5a	mRNA	-0.244888	1.65e-05	49.69	53.17	50.22	39.93	43.86	44.07	51.0267	42.62	04012///ErbB signaling pathway+++04217///Necroptosis+++04630///Jak-STAT signaling pathway+++04658///Th1 and Th2 cell differentiation+++04659///Th17 cell differentiation+++04917///Prolactin signaling pathway+++04933///AGE-RAGE signaling pathway in diabetic complications+++04935///Growth hormone synthesis, secretion and action+++05161///Hepatitis B+++05162///Measles+++05166///Human T-cell leukemia …
110842	Etfa	mRNA	-0.230979	0.00181983	51.85	49.5	50.59	43.22	41.86	42.81	50.6467	42.63
70361	Lman1	mRNA	-0.230425	0.000155	53.69	49.53	48.32	42.77	41.69	40.73	50.5133	41.73	04141///Protein processing in endoplasmic reticulum
14017	Evi2a	mRNA	-0.246566	0.00157091	53.02	51.03	46.74	42.44	41.88	42.59	50.2633	42.3033
11797	Birc2	mRNA	-0.243591	1.05e-06	48.24	50.31	51.68	41.71	42.05	41.58	50.0767	41.78	01524///Platinum drug resistance+++04064///NF-kappa B signaling pathway+++04120///Ubiquitin mediated proteolysis+++04210///Apoptosis+++04215///Apoptosis - multiple species+++04217///Necroptosis+++04510///Focal adhesion+++04621///NOD-like receptor signaling pathway+++04624///Toll and Imd signaling pathway+++04668///TNF signaling pathway+++05145///Toxoplasmosis+++05168///Herpes simplex virus 1 infe…
21856	Timm44	mRNA	-0.180923	0.0122137	48.7	49.81	49.91	43.53	43.73	42.06	49.4733	43.1067
11975	Atp6v0a1	mRNA	-0.15511	0.00545721	47.38	49.01	50.95	43.81	42.73	43.44	49.1133	43.3267	00190///Oxidative phosphorylation+++04142///Lysosome+++04145///Phagosome+++04721///Synaptic vesicle cycle+++04966///Collecting duct acid secretion+++05110///Vibrio cholerae infection+++05120///Epithelial cell signaling in Helicobacter pylori infection+++05152///Tuberculosis+++05165///Human papillomavirus infection+++05323///Rheumatoid arthritis
15201	Hells	mRNA	-0.136828	0.0420241	47.71	50.51	48.5	44.59	45.82	41.9	48.9067	44.1033
11363	Acadl	mRNA	-0.200428	0.00558273	50.6	46.57	47.61	41.39	41.02	42.08	48.26	41.4967	00071///Fatty acid degradation+++01212///Fatty acid metabolism+++03320///PPAR signaling pathway
12531	Cdc25b	mRNA	-0.481093	1.91e-21	47.27	47.27	50.23	34.05	33.91	34.49	48.2567	34.15	04010///MAPK signaling pathway+++04110///Cell cycle+++04914///Progesterone-mediated oocyte maturation+++05206///MicroRNAs in cancer
108989	Tpr	mRNA	-0.12368	0.0247474	46.95	50.35	47.31	43.06	44.96	43.07	48.2033	43.6967	03013///RNA transport+++05200///Pathways in cancer+++05216///Thyroid cancer
20723	Serpinb9	mRNA	-0.553872	3.52e-14	51.18	51.08	42.32	32.8	32.47	32.85	48.1933	32.7067	05146///Amoebiasis
54411	Atp6ap1	mRNA	-0.157086	0.021913	47.2	47.61	48.92	42.78	42.31	42.24	47.91	42.4433	00190///Oxidative phosphorylation+++04142///Lysosome+++04145///Phagosome+++05110///Vibrio cholerae infection+++05120///Epithelial cell signaling in Helicobacter pylori infection+++05152///Tuberculosis+++05161///Hepatitis B+++05165///Human papillomavirus infection+++05323///Rheumatoid arthritis
215418	Csrnp1	mRNA	-0.21686	0.000122	46.46	48.24	48.88	41.17	38.84	41.16	47.86	40.39
227327	B3gnt7	mRNA	-0.21313	0.00326734	47.95	48.19	46.8	37.22	41.16	43.43	47.6467	40.6033	00533///Glycosaminoglycan biosynthesis - keratan sulfate
56205	Ensa	mRNA	-0.184212	0.00823537	47.41	48.89	46.32	42.35	40.99	41.53	47.54	41.6233
12848	Cops2	mRNA	-0.190311	0.00383816	46.33	47.23	49.05	43.55	41.19	38.51	47.5367	41.0833
12125	Bcl2l11	mRNA	-0.635343	7.31e-46	46.58	48.06	47.81	31.08	29.24	29.98	47.4833	30.1	01521///EGFR tyrosine kinase inhibitor resistance+++04068///FoxO signaling pathway+++04151///PI3K-Akt signaling pathway+++04210///Apoptosis+++04215///Apoptosis - multiple species+++04932///Non-alcoholic fatty liver disease (NAFLD)+++05169///Epstein-Barr virus infection+++05200///Pathways in cancer+++05206///MicroRNAs in cancer+++05210///Colorectal cancer
381308	Ifi211	mRNA	-0.493013	7.59e-08	49.77	51.92	40.57	31.85	35.87	32.06	47.42	33.26
70377	Derl3	mRNA	-0.465117	8.29e-11	47.96	46.67	47.44	33.48	34.98	35.2	47.3567	34.5533	04141///Protein processing in endoplasmic reticulum
56374	Tmem59	mRNA	-0.215027	0.0063266	48.81	45.16	47.08	39.64	40.62	39.78	47.0167	40.0133
21982	Tmem165	mRNA	-0.187799	0.00754431	47	47	46.58	40.38	40.03	41.51	46.86	40.64
56233	Hdac7	mRNA	-0.29949	1.34e-09	46.87	46.98	46.18	36.19	36.87	38.62	46.6767	37.2267	05034///Alcoholism+++05203///Viral carcinogenesis
65098	Zfand6	mRNA	-0.188773	0.0239455	46.01	44.97	49.01	41.53	38.89	39.54	46.6633	39.9867
23802	Amfr	mRNA	-0.161815	0.00549748	46.11	45.29	47.64	41.31	38.79	40.64	46.3467	40.2467	04141///Protein processing in endoplasmic reticulum
70233	Cd2bp2	mRNA	-0.156727	0.0100286	47	46.46	45.44	41.51	40.4	40.82	46.3	40.91
74440	Cmip	mRNA	-0.18993	0.000161	45.77	44.87	47.22	39.43	38.31	40.15	45.9533	39.2967
12633	Cflar	mRNA	-0.247498	7.62e-06	46.71	48.24	42.84	36.77	36.86	38.13	45.93	37.2533	04064///NF-kappa B signaling pathway+++04140///Autophagy - animal+++04210///Apoptosis+++04217///Necroptosis+++04668///TNF signaling pathway+++05142///Chagas disease (American trypanosomiasis)+++05160///Hepatitis C
56207	Uchl5	mRNA	-0.245079	0.00549748	43.77	42.12	51.14	37.24	37.84	40.05	45.6767	38.3767
94064	Mrpl27	mRNA	-0.326134	0.00337893	46.11	47.56	42.46	38.38	33.75	34.57	45.3767	35.5667	03010///Ribosome
18974	Pole2	mRNA	-0.28604	9.04e-05	45.89	43.31	46.41	35.28	38.2	37.04	45.2033	36.84	03030///DNA replication+++03410///Base excision repair+++03420///Nucleotide excision repair
13663	Ei24	mRNA	-0.270823	1.9e-05	46.1	45	43.93	37.41	35.73	37.36	45.01	36.8333	04115///p53 signaling pathway
56742	Psrc1	mRNA	-0.581256	6.41e-16	42.39	43.73	48.43	28.65	31.13	29.07	44.85	29.6167
56193	Plek	mRNA	-0.308325	8.64e-08	44.84	47.09	41.56	36.04	34.63	35.83	44.4967	35.5
67014	Riox2	mRNA	-0.196431	0.005787	46.16	42.79	44.44	37.8	37.8	39.62	44.4633	38.4067
14958	H1f0	mRNA	-0.323727	4.75e-07	45.28	45.52	42.33	34.4	36.4	34.28	44.3767	35.0267
18021	Nfatc3	mRNA	-0.126469	0.0399719	44.51	45.93	42.55	41.28	38.58	40.27	44.33	40.0433	04010///MAPK signaling pathway+++04022///cGMP-PKG signaling pathway+++04218///Cellular senescence+++04310///Wnt signaling pathway+++04360///Axon guidance+++04625///C-type lectin receptor signaling pathway+++04658///Th1 and Th2 cell differentiation+++04659///Th17 cell differentiation+++04660///T cell receptor signaling pathway+++04662///B cell receptor signaling pathway+++04921///Oxytocin signalin…
16184	Il2ra	mRNA	-0.632531	1.88e-19	44.94	48.79	38.85	27.07	29.18	28.25	44.1933	28.1667	04060///Cytokine-cytokine receptor interaction+++04061///Viral protein interaction with cytokine and cytokine receptor+++04144///Endocytosis+++04151///PI3K-Akt signaling pathway+++04630///Jak-STAT signaling pathway+++04640///Hematopoietic cell lineage+++04658///Th1 and Th2 cell differentiation+++04659///Th17 cell differentiation+++05162///Measles+++05166///Human T-cell leukemia virus 1 infection+…
18037	Nfkbie	mRNA	-0.206666	0.00158207	43.02	44.19	44.21	35.77	38.03	38.68	43.8067	37.4933	04658///Th1 and Th2 cell differentiation+++04659///Th17 cell differentiation+++04660///T cell receptor signaling pathway+++04662///B cell receptor signaling pathway+++04722///Neurotrophin signaling pathway+++04920///Adipocytokine signaling pathway+++05169///Epstein-Barr virus infection+++05235///PD-L1 expression and PD-1 checkpoint pathway in cancer
230761	Zfp362	mRNA	-0.176402	0.0101066	43.49	41.9	45.92	36.77	38.84	39.15	43.77	38.2533	04361///Axon regeneration
21753	Tes	mRNA	-0.290535	6.45e-07	43.91	43.56	43.74	36.15	34.81	35	43.7367	35.32
67036	Mrpl45	mRNA	-0.261381	1.22e-05	44.01	42.8	44.32	35.38	36.22	36.42	43.71	36.0067
67976	Trabd	mRNA	-0.181287	0.00715549	43.23	43.4	44.46	36.59	38.62	38.87	43.6967	38.0267
66109	Tspan13	mRNA	-0.485974	4.16e-14	42.18	42.62	45.75	31.24	30.67	30.17	43.5167	30.6933
66917	Chordc1	mRNA	-0.182504	0.0114495	43.11	44.85	42.47	38.8	38.12	36.6	43.4767	37.84
74182	Gpcpd1	mRNA	-0.381102	1.42e-13	42.42	43.17	44.47	31.76	34.12	32.38	43.3533	32.7533	00564///Glycerophospholipid metabolism+++05231///Choline metabolism in cancer
21815	Tgif1	mRNA	-0.220655	0.00343481	42.81	43.99	42.56	37.74	36.18	35.93	43.12	36.6167	04350///TGF-beta signaling pathway
24070	Mpdu1	mRNA	-0.221943	0.0217976	46.04	40.25	42.96	35.65	37.71	35.95	43.0833	36.4367
74142	Lonp1	mRNA	-0.275974	1.97e-05	44.59	44.02	40.61	33.51	35.37	36.56	43.0733	35.1467
68961	Phkg2	mRNA	-0.333843	5.34e-06	41.71	41.26	45.2	33.5	34.96	32.29	42.7233	33.5833	04020///Calcium signaling pathway+++04910///Insulin signaling pathway+++04922///Glucagon signaling pathway
12363	Casp4	mRNA	-0.205142	0.0274996	44.41	41.8	41.85	37.68	36.81	34.03	42.6867	36.1733	04621///NOD-like receptor signaling pathway+++05130///Pathogenic Escherichia coli infection+++05131///Shigellosis
74164	Nfx1	mRNA	-0.146326	0.00907266	43.28	42.28	42.15	39.08	37.87	37.83	42.57	38.26	05165///Human papillomavirus infection
68652	Tab2	mRNA	-0.131675	0.0413252	41.56	42.65	43.27	40.36	37.53	37.07	42.4933	38.32	04010///MAPK signaling pathway+++04013///MAPK signaling pathway - fly+++04064///NF-kappa B signaling pathway+++04214///Apoptosis - fly+++04380///Osteoclast differentiation+++04620///Toll-like receptor signaling pathway+++04621///NOD-like receptor signaling pathway+++04624///Toll and Imd signaling pathway+++04657///IL-17 signaling pathway+++04668///TNF signaling pathway+++05130///Pathogenic Escher…
20747	Spop	mRNA	-0.202104	0.000644	41.16	42.91	43.02	36.17	36.9	35.61	42.3633	36.2267	04340///Hedgehog signaling pathway+++04341///Hedgehog signaling pathway - fly
100678	Psph	mRNA	-0.306832	0.000616	42.64	37.67	46.53	33.3	32.69	34.32	42.28	33.4367	00260///Glycine, serine and threonine metabolism+++01200///Carbon metabolism+++01230///Biosynthesis of amino acids
14744	Gpr65	mRNA	-0.3801	9.82e-08	42.26	45.03	39.5	31.09	33.69	31.46	42.2633	32.08
108687	Edem2	mRNA	-0.226931	0.00391865	41.5	42.06	42.38	33.26	36.24	38.04	41.98	35.8467	04141///Protein processing in endoplasmic reticulum
217340	Rnf157	mRNA	-0.317829	2.02e-11	41.63	42.55	41.5	32.31	33.03	34.24	41.8933	33.1933
105727	Slc38a1	mRNA	-0.108879	0.0409958	40.75	43.05	41.27	38.07	38.03	38.2	41.69	38.1	04724///Glutamatergic synapse+++04727///GABAergic synapse
66552	Sppl2a	mRNA	-0.343111	2.92e-09	43.48	43.06	38.18	32.85	31.72	33.3	41.5733	32.6233
229898	Gbp5	mRNA	-0.312181	0.00034	43.69	45.17	35.42	32.47	33.47	32.95	41.4267	32.9633	04621///NOD-like receptor signaling pathway
93739	Gabarapl2	mRNA	-0.274981	0.0074798	43.04	38.91	42.18	34.81	33.36	33.2	41.3767	33.79	04068///FoxO signaling pathway+++04136///Autophagy - other+++04137///Mitophagy - animal+++04140///Autophagy - animal+++04212///Longevity regulating pathway - worm+++04371///Apelin signaling pathway+++04621///NOD-like receptor signaling pathway+++04727///GABAergic synapse+++05131///Shigellosis+++05167///Kaposi sarcoma-associated herpesvirus infection
56055	Gtpbp2	mRNA	-0.312004	2.11e-08	41.23	42.37	40.33	32.14	32.91	33.21	41.31	32.7533
19696	Rel	mRNA	-0.418442	7.68e-24	41.29	42.32	40.01	30.31	30.45	30.61	41.2067	30.4567	04014///Ras signaling pathway+++04624///Toll and Imd signaling pathway+++05202///Transcriptional misregulation in cancer+++05203///Viral carcinogenesis
17248	Mdm4	mRNA	-0.248931	3.97e-08	39.77	42.81	41	33.59	34.06	34.87	41.1933	34.1733	04115///p53 signaling pathway+++05206///MicroRNAs in cancer
67456	Ergic2	mRNA	-0.195156	0.0040729	39.55	42.23	41.19	37.14	35.62	33.61	40.99	35.4567
106869	Tnfaip8	mRNA	-0.20314	0.0194648	43.62	41.14	37.91	35.12	33.67	34.52	40.89	34.4367
27096	Trappc3	mRNA	-0.238434	0.0150184	37.67	40.83	43.71	35.19	33.24	33.87	40.7367	34.1
67812	Ubxn4	mRNA	-0.190478	0.000451	39.81	41.09	40.99	36.29	34.17	35.02	40.63	35.16
20399	Sh2b1	mRNA	-0.475333	6.45e-17	38.72	39.21	42.51	27.27	27.82	28.51	40.1467	27.8667	04722///Neurotrophin signaling pathway
56437	Rrad	mRNA	-0.307187	0.000197	41.22	38.65	40.1	31.36	34.07	30.34	39.99	31.9233
22594	Xrcc1	mRNA	-0.182894	0.0216259	38.54	40.18	40.34	37.2	32.74	33.92	39.6867	34.62	03410///Base excision repair
20401	Sh3bp1	mRNA	-0.250242	0.000722	36.88	39.1	42.93	34.05	32.8	31.99	39.6367	32.9467
13382	Dld	mRNA	-0.202509	0.0042492	38	41.25	39.43	34.35	33.86	33.65	39.56	33.9533	00010///Glycolysis / Gluconeogenesis+++00020///Citrate cycle (TCA cycle)+++00260///Glycine, serine and threonine metabolism+++00280///Valine, leucine and isoleucine degradation+++00310///Lysine degradation+++00380///Tryptophan metabolism+++00620///Pyruvate metabolism+++00630///Glyoxylate and dicarboxylate metabolism+++00640///Propanoate metabolism+++01200///Carbon metabolism
229709	Ahcyl1	mRNA	-0.204455	0.000241	39.43	40.32	38.81	34.29	33.11	34.63	39.52	34.01	00270///Cysteine and methionine metabolism
17259	Mef2b	mRNA	-0.23107	0.0390839	39.79	38.66	39.29	30.13	31.5	37.47	39.2467	33.0333	04022///cGMP-PKG signaling pathway+++04371///Apelin signaling pathway
14660	Gls	mRNA	-0.155183	0.015423	37.61	40.16	39.18	35.79	32.55	33.47	38.9833	33.9367	00220///Arginine biosynthesis+++00250///Alanine, aspartate and glutamate metabolism+++00471///D-Glutamine and D-glutamate metabolism+++04724///Glutamatergic synapse+++04727///GABAergic synapse+++04964///Proximal tubule bicarbonate reclamation+++05206///MicroRNAs in cancer+++05230///Central carbon metabolism in cancer
381269	Mreg	mRNA	-0.669787	1.98e-29	38.45	38.24	39.91	22.98	24.64	24.85	38.8667	24.1567
64383	Sirt2	mRNA	-0.18713	0.0273767	37.83	38.51	39	34.52	33.76	31.18	38.4467	33.1533	00760///Nicotinate and nicotinamide metabolism
74645	Tent5c	mRNA	-0.812615	2.77e-57	36.59	38.65	38.9	21.67	23.13	22.09	38.0467	22.2967
67973	Mphosph10	mRNA	-0.174059	0.0336329	37.57	39.46	36.64	33.27	34.39	31.86	37.89	33.1733	03008///Ribosome biogenesis in eukaryotes
67706	Tmem179b	mRNA	-0.263213	0.0300141	35.73	40.41	36.49	31.27	30.7	30.74	37.5433	30.9033
212442	Lactb2	mRNA	-0.192967	0.0339668	35.94	37.06	39.43	33.24	33.76	30.12	37.4767	32.3733
69719	Cad	mRNA	-0.143928	0.021154	34.92	37.35	38.83	32.31	32.25	34.73	37.0333	33.0967	00240///Pyrimidine metabolism+++00250///Alanine, aspartate and glutamate metabolism
20148	Dhrs3	mRNA	-0.540759	5.88e-11	37.52	32.4	40.87	24.31	25.01	25.55	36.93	24.9567	00830///Retinol metabolism
18582	Pde6d	mRNA	-0.38593	3.79e-05	37.5	38	34.27	26.96	28.18	28.44	36.59	27.86	00230///Purine metabolism
101592	Efl1	mRNA	-0.301703	1.44e-07	35.35	35.5	38.67	29.58	28.79	29.31	36.5067	29.2267	03008///Ribosome biogenesis in eukaryotes
107242	AI837181	mRNA	-0.208203	0.02529	35.74	36.83	36.88	29.66	32.98	30.93	36.4833	31.19
20299	Ccl22	mRNA	-1.62198	1.08e-101	36.06	36.66	36.37	11.48	11.5	12.02	36.3633	11.6667	04060///Cytokine-cytokine receptor interaction+++04061///Viral protein interaction with cytokine and cytokine receptor+++04062///Chemokine signaling pathway+++04625///C-type lectin receptor signaling pathway
15925	Ide	mRNA	-0.507855	1.33e-25	35.05	37.83	35.99	25.58	24.89	25.15	36.29	25.2067	05010///Alzheimer disease
27224	Eloa	mRNA	-0.148893	0.00844489	36	35.97	36.05	31.54	32	32.69	36.0067	32.0767
59031	Chst12	mRNA	-0.410059	3.75e-08	34.69	34.63	38.52	26.39	26.91	26.77	35.9467	26.69	00532///Glycosaminoglycan biosynthesis - chondroitin sulfate / dermatan sulfate
12177	Bnip3l	mRNA	-0.35956	9.33e-06	37.61	37.79	32.29	29.82	27.82	25.32	35.8967	27.6533	04137///Mitophagy - animal
20163	Rsu1	mRNA	-0.242488	0.00519688	33.93	35.92	37.73	30.77	29.27	29.76	35.86	29.9333
216984	Evi2b	mRNA	-0.306278	3.23e-05	34.46	39.4	33.25	28.51	27.19	29.87	35.7033	28.5233
14674	Gna13	mRNA	-0.133845	0.0262973	34.18	37.09	35.31	31.12	30.17	31.75	35.5267	31.0133	04022///cGMP-PKG signaling pathway+++04071///Sphingolipid signaling pathway+++04072///Phospholipase D signaling pathway+++04270///Vascular smooth muscle contraction+++04371///Apelin signaling pathway+++04611///Platelet activation+++04730///Long-term depression+++04810///Regulation of actin cytoskeleton+++04928///Parathyroid hormone synthesis, secretion and action+++05130///Pathogenic Escherichia …
18571	Pdcd6ip	mRNA	-0.133716	0.0213959	34.12	35.55	36.29	32.47	31.99	30.85	35.32	31.77	04144///Endocytosis
12575	Cdkn1a	mRNA	-0.944533	2.82e-41	35.64	34.36	35.24	17.5	17.88	18.63	35.08	18.0033	01522///Endocrine resistance+++01524///Platinum drug resistance+++04012///ErbB signaling pathway+++04066///HIF-1 signaling pathway+++04068///FoxO signaling pathway+++04110///Cell cycle+++04115///p53 signaling pathway+++04151///PI3K-Akt signaling pathway+++04218///Cellular senescence+++04630///Jak-STAT signaling pathway+++04921///Oxytocin signaling pathway+++04928///Parathyroid hormone synthesis, …
29870	Gtse1	mRNA	-0.384745	2.6e-09	34.09	34.11	36.99	25.47	26.37	27.65	35.0633	26.4967	04115///p53 signaling pathway
21357	Tarbp2	mRNA	-0.23236	0.00916868	36.56	33.46	34.73	29.2	30.18	29	34.9167	29.46
50527	Ero1a	mRNA	-0.345021	8.94e-09	35.38	36.72	32.32	27.68	26.54	27	34.8067	27.0733	04141///Protein processing in endoplasmic reticulum+++05110///Vibrio cholerae infection
11569	Aebp2	mRNA	-0.256017	5.53e-08	33.73	36.33	33.57	29.26	28.88	28.89	34.5433	29.01
15936	Ier2	mRNA	-0.244195	0.0385129	35.46	34.07	33.94	24.82	32.37	29.11	34.49	28.7667
106200	Txndc11	mRNA	-0.194925	0.0109645	35.63	31.89	35.74	28.39	25.79	25.83	34.42	26.67
20338	Sel1l	mRNA	-0.283048	3.21e-10	34.19	34.51	33.77	27.88	27.37	27.91	34.1567	27.72	04141///Protein processing in endoplasmic reticulum
30933	Tor2a	mRNA	-0.211725	0.0292339	33.24	31.63	35.44	28.26	29.41	28.35	33.4367	28.6733
54613	St3gal6	mRNA	-0.17796	0.0316608	32.8	34.72	32.36	30.1	29.24	27.84	33.2933	29.06	00601///Glycosphingolipid biosynthesis - lacto and neolacto series
21855	Timm17b	mRNA	-0.20577	0.028197	33.38	31.64	33.59	28.78	28.55	26.65	32.87	27.9933
233900	Rnf40	mRNA	-0.14121	0.0497732	34.16	32.56	31.84	28.45	29.07	30.46	32.8533	29.3267
213753	Zfp598	mRNA	-0.159383	0.036069	30.75	32.62	34.44	28.91	28.06	28.28	32.6033	28.4167
69976	Galk2	mRNA	-0.358837	4.72e-06	31.13	31.72	34.44	25.94	24.98	23.97	32.43	24.9633
66268	Pigyl	mRNA	-0.374916	0.0131903	32.08	28.05	36.64	25.63	24.2	23.88	32.2567	24.57	00563///Glycosylphosphatidylinositol (GPI)-anchor biosynthesis
28064	Yipf3	mRNA	-0.197696	0.0334685	30.35	31.41	34.88	26.81	28.39	28.01	32.2133	27.7367
12576	Cdkn1b	mRNA	-0.28095	0.00110025	31.71	32.1	32.57	28.09	27.14	23.13	32.1267	26.12	01522///Endocrine resistance+++04012///ErbB signaling pathway+++04066///HIF-1 signaling pathway+++04068///FoxO signaling pathway+++04110///Cell cycle+++04151///PI3K-Akt signaling pathway+++04933///AGE-RAGE signaling pathway in diabetic complications+++04934///Cushing syndrome+++05162///Measles+++05165///Human papillomavirus infection+++05169///Epstein-Barr virus infection+++05200///Pathways in ca…
13198	Ddit3	mRNA	-0.286655	0.0201755	33.48	32.74	30.15	20.98	26.83	25.35	32.1233	24.3867	04010///MAPK signaling pathway+++04141///Protein processing in endoplasmic reticulum+++04210///Apoptosis+++04932///Non-alcoholic fatty liver disease (NAFLD)+++05202///Transcriptional misregulation in cancer
22785	Slc30a4	mRNA	-0.458209	8.94e-12	29.1	31.35	35.76	24.11	22.13	22.89	32.07	23.0433
214854	Neurl3	mRNA	-0.486429	1.14e-12	33.17	31.57	31.42	24	21.57	22.22	32.0533	22.5967
381287	A530032D15Rik	mRNA	-0.273777	0.00782453	32.97	31.42	31.6	25.69	26.17	27.67	31.9967	26.51
54392	Ncapg	mRNA	-0.163478	0.0200164	32.1	32.82	30.9	28.32	29.58	26.81	31.94	28.2367
17454	Mov10	mRNA	-0.371088	7.21e-10	33.08	31.53	30.97	23.32	23.84	25.09	31.86	24.0833
380753	Atxn7l1	mRNA	-0.155427	0.0227527	31.9	32	31.31	27.77	28.02	28.1	31.7367	27.9633
18807	Pld3	mRNA	-0.322053	0.000325	29.47	29.95	35.48	26.62	24.02	24.29	31.6333	24.9767	00564///Glycerophospholipid metabolism+++00565///Ether lipid metabolism
68725	1110032F04Rik	mRNA	-0.844163	3.86e-37	30.8	32.76	31.21	17.27	16.56	18.31	31.59	17.38
15366	Hmmr	mRNA	-0.291045	6.18e-06	29.49	32	33.1	26.53	25.59	24.27	31.53	25.4633	04512///ECM-receptor interaction
109065	Dnaaf2	mRNA	-0.566835	4.72e-16	31.27	28.92	34.12	21.9	21	19.36	31.4367	20.7533
108735	Sft2d2	mRNA	-0.422785	3.68e-18	31.73	31.58	30.41	23.24	22.51	23.31	31.24	23.02
22171	Tyms	mRNA	-0.566544	9.81e-24	32.29	30.26	30.06	20.83	20.67	20.6	30.87	20.7	00240///Pyrimidine metabolism+++00670///One carbon pool by folate+++01523///Antifolate resistance
63913	Niban1	mRNA	-0.516937	2.17e-17	30.83	32.76	28.85	20.48	21.53	23.01	30.8133	21.6733
27399	Ip6k1	mRNA	-0.15383	0.0141221	29.62	31.29	31.36	27.09	27.6	27.22	30.7567	27.3033	04070///Phosphatidylinositol signaling system
70314	Rabep2	mRNA	-0.25994	0.00295183	28.65	28.59	34.37	25.36	25.25	25.06	30.5367	25.2233
56878	Rbms1	mRNA	-0.300181	3.61e-06	30.71	32.22	27.94	24.64	25.9	25.44	30.29	25.3267
66812	Ppcdc	mRNA	-0.227995	0.0490808	32.82	32.02	25.94	25.78	25.94	24.48	30.26	25.4	00770///Pantothenate and CoA biosynthesis
12702	Socs3	mRNA	-0.699915	2.3e-16	33.48	30.89	26.38	17.36	18.35	19.42	30.25	18.3767	04120///Ubiquitin mediated proteolysis+++04380///Osteoclast differentiation+++04630///Jak-STAT signaling pathway+++04668///TNF signaling pathway+++04910///Insulin signaling pathway+++04917///Prolactin signaling pathway+++04920///Adipocytokine signaling pathway+++04930///Type II diabetes mellitus+++04931///Insulin resistance+++04932///Non-alcoholic fatty liver disease (NAFLD)+++04935///Growth horm…
78339	Ttyh3	mRNA	-0.269273	4.43e-05	28.06	30.11	32.58	25.52	23.64	25.03	30.25	24.73
107869	Cth	mRNA	-0.854966	5.22e-26	31.42	30.2	28.91	15.48	17.25	16.84	30.1767	16.5233	00260///Glycine, serine and threonine metabolism+++00270///Cysteine and methionine metabolism+++00450///Selenocompound metabolism+++01230///Biosynthesis of amino acids
67163	Ccdc47	mRNA	-0.190503	0.0194124	30.21	31.45	28.72	27.63	26.23	24.38	30.1267	26.08
70495	Atp6ap2	mRNA	-0.318108	9.42e-06	31.13	29.18	29.84	24.43	23.25	23.73	30.05	23.8033	04614///Renin-angiotensin system
56442	Serinc1	mRNA	-0.184712	0.0138175	29.1	30.87	29.14	26.48	25.51	25.45	29.7033	25.8133
16416	Itgb3	mRNA	-1.03041	4.31e-85	30.3	29.8	28.25	14.66	13.71	14.37	29.45	14.2467	04015///Rap1 signaling pathway+++04145///Phagosome+++04151///PI3K-Akt signaling pathway+++04380///Osteoclast differentiation+++04510///Focal adhesion+++04512///ECM-receptor interaction+++04611///Platelet activation+++04640///Hematopoietic cell lineage+++04810///Regulation of actin cytoskeleton+++04919///Thyroid hormone signaling pathway+++05163///Human cytomegalovirus infection+++05165///Human pa…
70789	Kynu	mRNA	-0.221323	0.0123345	28.27	29.19	30.77	27.01	24.37	23.55	29.41	24.9767	00380///Tryptophan metabolism
24067	Srp54a	mRNA	-0.283983	0.000268	29.25	29.78	28.85	26.81	22.11	22.15	29.2933	23.69	03060///Protein export
230784	Sesn2	mRNA	-0.387263	2.62e-06	28.47	30.92	28.44	19.6	23.7	23.02	29.2767	22.1067	04115///p53 signaling pathway+++04150///mTOR signaling pathway+++04211///Longevity regulating pathway
71910	Plpp5	mRNA	-0.451856	1.05e-07	29.38	28.63	29.73	20.82	21.09	21.4	29.2467	21.1033	00561///Glycerolipid metabolism+++00564///Glycerophospholipid metabolism
100039257	Tmem254b	mRNA	-0.403991	2.63e-05	30.1	30.15	27.37	23.17	20.33	22.42	29.2067	21.9733
68634	Tm2d3	mRNA	-0.302036	0.0195678	29.17	26.86	31.38	23.17	23.01	23.21	29.1367	23.13
56422	Hbs1l	mRNA	-0.169543	0.0302605	28.2	28.61	30.13	25.23	24.18	25.76	28.98	25.0567	03015///mRNA surveillance pathway+++05134///Legionellosis
26384	Gnpda1	mRNA	-0.329131	5.88e-06	29.38	28	29.52	23.08	23.05	22.21	28.9667	22.78	00520///Amino sugar and nucleotide sugar metabolism
17344	Pias2	mRNA	-0.199808	0.00720347	27.58	29.53	28.22	25.25	24.68	25.08	28.4433	25.0033	04120///Ubiquitin mediated proteolysis+++04630///Jak-STAT signaling pathway
56434	Tspan3	mRNA	-0.313053	0.00107539	30.17	25.85	29.07	21.88	23.35	22.43	28.3633	22.5533
70466	Ckap2l	mRNA	-0.175039	0.0485663	26.53	29.76	28.75	27.07	23.51	24.92	28.3467	25.1667
66358	Adprm	mRNA	-0.369031	0.000203	28.57	28.76	27.67	23.15	22.3	19.87	28.3333	21.7733	00230///Purine metabolism+++00564///Glycerophospholipid metabolism
71934	Car13	mRNA	-0.542984	6.46e-15	27.54	28.15	28.8	19.72	18.65	18.9	28.1633	19.09	00910///Nitrogen metabolism
30928	Zbtb18	mRNA	-0.183447	0.00821655	28.79	29.03	26.26	24.15	23.67	24.21	28.0267	24.01
19211	Pten	mRNA	-0.153683	0.00357829	27.5	28.38	28.1	24.48	24.24	25.84	27.9933	24.8533	00562///Inositol phosphate metabolism+++01521///EGFR tyrosine kinase inhibitor resistance+++04068///FoxO signaling pathway+++04070///Phosphatidylinositol signaling system+++04071///Sphingolipid signaling pathway+++04115///p53 signaling pathway+++04140///Autophagy - animal+++04150///mTOR signaling pathway+++04151///PI3K-Akt signaling pathway+++04212///Longevity regulating pathway - worm+++04218///…
65112	Pmepa1	mRNA	-0.137398	0.0395021	27.94	27.03	28.07	24.75	24.81	25.04	27.68	24.8667
104831	Ptpn23	mRNA	-0.226013	0.00031	26.14	27.82	28.67	22.69	22.46	24.62	27.5433	23.2567
14102	Fas	mRNA	-0.501709	1.07e-08	26.46	27.23	28.69	19.24	18.4	19.35	27.46	18.9967	01524///Platinum drug resistance+++04010///MAPK signaling pathway+++04060///Cytokine-cytokine receptor interaction+++04115///p53 signaling pathway+++04210///Apoptosis+++04217///Necroptosis+++04650///Natural killer cell mediated cytotoxicity+++04668///TNF signaling pathway+++04932///Non-alcoholic fatty liver disease (NAFLD)+++04940///Type I diabetes mellitus+++05010///Alzheimer disease+++05130///P…
12862	Cox6a2	mRNA	-1.08607	4.77e-12	29.2	27.67	25.17	9.94	14.68	13.57	27.3467	12.73	00190///Oxidative phosphorylation+++04260///Cardiac muscle contraction+++04714///Thermogenesis+++04932///Non-alcoholic fatty liver disease (NAFLD)+++05010///Alzheimer disease+++05012///Parkinson disease+++05016///Huntington disease
20818	Srprb	mRNA	-0.203469	0.00876317	27.6	27.63	26.42	24.59	22.92	22.54	27.2167	23.35	03060///Protein export
15284	Hlx	mRNA	-0.831775	1.38e-19	25.4	25	30.83	15.74	15.46	13.86	27.0767	15.02
432467	Hnrnph3	mRNA	-0.291085	0.00424651	26.35	29.05	25.81	21.27	21.37	21.11	27.07	21.25
69276	Sec62	mRNA	-0.354923	1.14e-08	26.26	27.5	26.98	21.58	21.32	19.52	26.9133	20.8067	03060///Protein export+++04141///Protein processing in endoplasmic reticulum
227619	Man1b1	mRNA	-0.163296	0.0421644	27.71	25.61	27.37	23.48	22.78	25.04	26.8967	23.7667	00510///N-Glycan biosynthesis+++00513///Various types of N-glycan biosynthesis+++04141///Protein processing in endoplasmic reticulum
74302	Mtmr3	mRNA	-0.15786	0.0177516	25.67	26.34	28.26	23.6	22.22	24.02	26.7567	23.28	00562///Inositol phosphate metabolism+++04070///Phosphatidylinositol signaling system+++04140///Autophagy - animal
28010	Miip	mRNA	-0.229273	0.023827	27.9	25.91	25.59	21.11	22.92	22.86	26.4667	22.2967
76551	Ccdc6	mRNA	-0.317998	2.5e-07	25.76	28.3	25.29	20.98	20.31	21.59	26.45	20.96	05200///Pathways in cancer+++05216///Thyroid cancer
17876	Myef2	mRNA	-0.191496	0.0248819	24.89	27.59	25.6	23.63	21.89	20.33	26.0267	21.95
13448	Dok1	mRNA	-0.263653	0.00695531	26.88	25.15	25.75	20.72	20.59	22.15	25.9267	21.1533
381319	Batf3	mRNA	-2.20814	2.28e-38	28.84	25.16	23.24	5.44	6.56	4.51	25.7467	5.50333	05235///PD-L1 expression and PD-1 checkpoint pathway in cancer
105827	Amigo2	mRNA	-0.186058	0.0333034	24.66	24.65	27.71	21.83	22.94	22.31	25.6733	22.36
70564	Prxl2a	mRNA	-0.413686	2.72e-05	25.21	24.3	27.4	19.7	19.77	17.5	25.6367	18.99
218977	Dlgap5	mRNA	-0.244726	0.00269912	23.91	26.96	25.52	20.76	22.25	20.77	25.4633	21.26
18476	Pafah1b3	mRNA	-0.484285	0.00153724	22.88	23.81	29.6	20.53	17.35	15.6	25.43	17.8267	00565///Ether lipid metabolism
22339	Vegfa	mRNA	-0.314158	1.17e-05	24.15	24.68	27.05	19.23	20.38	20.1	25.2933	19.9033	01521///EGFR tyrosine kinase inhibitor resistance+++04010///MAPK signaling pathway+++04014///Ras signaling pathway+++04015///Rap1 signaling pathway+++04066///HIF-1 signaling pathway+++04151///PI3K-Akt signaling pathway+++04370///VEGF signaling pathway+++04510///Focal adhesion+++04926///Relaxin signaling pathway+++04933///AGE-RAGE signaling pathway in diabetic complications+++05163///Human cytomeg…
108912	Cdca2	mRNA	-0.178229	0.0145177	25.63	25.74	24.33	22.11	21.56	22.43	25.2333	22.0333
68964	Ctc1	mRNA	-0.242163	0.000869	25.97	24.66	24.85	19.86	19.35	21.25	25.16	20.1533
56431	Dstn	mRNA	-0.251924	0.00745651	26	24.88	23.99	20.97	20.08	21.06	24.9567	20.7033
17872	Ppp1r15a	mRNA	-0.282903	0.00138912	26.23	25.08	23.47	19.06	21.07	20.6	24.9267	20.2433	04141///Protein processing in endoplasmic reticulum
69536	Hemk1	mRNA	-0.217802	0.0494304	25.69	25.64	23.2	19.77	21.6	22.11	24.8433	21.16
66753	Erlec1	mRNA	-0.242005	0.0071527	25.79	25.15	23.35	19.28	20.18	19.63	24.7633	19.6967	04141///Protein processing in endoplasmic reticulum
21941	Tnfrsf8	mRNA	-0.648475	1.07e-21	26	24.71	23.19	15.04	15.69	15.85	24.6333	15.5267	04060///Cytokine-cytokine receptor interaction
383619	Aim2	mRNA	-0.283018	0.00015	25.22	24.83	23.82	21.14	19.09	18.67	24.6233	19.6333	04621///NOD-like receptor signaling pathway+++04623///Cytosolic DNA-sensing pathway
56695	Pnkd	mRNA	-0.879161	1.4e-22	23.28	24.25	25.79	18.7	16.34	16.43	24.44	17.1567
12916	Crem	mRNA	-0.920521	5.22e-26	26.09	24.77	21.75	12.95	12.96	11.91	24.2033	12.6067	04261///Adrenergic signaling in cardiomyocytes
56458	Foxo1	mRNA	-0.190899	0.00316799	23.86	23.8	24.91	22.04	19.88	20.88	24.19	20.9333	04068///FoxO signaling pathway+++04152///AMPK signaling pathway+++04211///Longevity regulating pathway+++04213///Longevity regulating pathway - multiple species+++04218///Cellular senescence+++04910///Insulin signaling pathway+++04919///Thyroid hormone signaling pathway+++04922///Glucagon signaling pathway+++04931///Insulin resistance+++04933///AGE-RAGE signaling pathway in diabetic complications…
14468	Gbp2b	mRNA	-0.526945	2.49e-12	22.57	25.09	24.36	17.66	16.2	15.55	24.0067	16.47	04621///NOD-like receptor signaling pathway
19206	Ptch1	mRNA	-0.357682	6.09e-13	23.43	24.59	23.98	18.37	17.91	19.22	24	18.5	04024///cAMP signaling pathway+++04340///Hedgehog signaling pathway+++04341///Hedgehog signaling pathway - fly+++04360///Axon guidance+++05200///Pathways in cancer+++05205///Proteoglycans in cancer+++05217///Basal cell carcinoma
80904	Dtx3	mRNA	-0.248195	0.00544582	24.57	23.29	23.9	20.05	20.21	19.76	23.92	20.0067	04330///Notch signaling pathway
98417	Cnih4	mRNA	-0.261622	0.00467974	23.93	22.53	25.03	21.53	18.52	17.91	23.83	19.32
20893	Bhlhe40	mRNA	-0.583781	6.06e-14	24.86	25.05	21.49	14.96	15.92	16.19	23.8	15.69	04710///Circadian rhythm
58801	Pmaip1	mRNA	-0.492378	9.62e-11	22.46	24.18	24.76	17.68	16.68	15.77	23.8	16.71	01524///Platinum drug resistance+++04115///p53 signaling pathway+++04210///Apoptosis+++04215///Apoptosis - multiple species+++05200///Pathways in cancer+++05203///Viral carcinogenesis+++05210///Colorectal cancer
192169	Ufsp2	mRNA	-0.325382	0.00383816	23.31	26.14	21.77	19.71	19.05	17.39	23.74	18.7167
81500	Sil1	mRNA	-0.244047	0.022565	25.24	23.61	22.37	19.97	20.1	19.4	23.74	19.8233	04141///Protein processing in endoplasmic reticulum
14599	Gh	mRNA	-0.691827	1.94e-07	25.2	22.99	22.4	13.62	15.99	13.57	23.53	14.3933	04060///Cytokine-cytokine receptor interaction+++04080///Neuroactive ligand-receptor interaction+++04151///PI3K-Akt signaling pathway+++04630///Jak-STAT signaling pathway+++04935///Growth hormone synthesis, secretion and action
121022	Mrps6	mRNA	-0.371728	0.0170319	24.3	24.4	21.7	16.73	18.85	18.28	23.4667	17.9533	03010///Ribosome
105559	Mbnl2	mRNA	-0.408306	2.8e-08	22.75	24.38	22.46	18.52	17.59	15.44	23.1967	17.1833
319520	Dusp4	mRNA	-0.914653	2.35e-23	22.96	26.1	20.45	11.88	12.08	12.47	23.17	12.1433	04010///MAPK signaling pathway+++04361///Axon regeneration
19347	Dennd5a	mRNA	-0.23329	0.00051	22.04	22.59	24.85	19.97	19	19.39	23.16	19.4533
15930	Ido1	mRNA	-2.28293	4.72e-85	23.33	23.18	22.9	5.32	4.73	3.92	23.1367	4.65667	00380///Tryptophan metabolism+++05143///African trypanosomiasis
14873	Gsto1	mRNA	-0.296849	0.0257366	23.58	21.09	24.59	19.59	17.44	18.66	23.0867	18.5633	00480///Glutathione metabolism+++00980///Metabolism of xenobiotics by cytochrome P450+++00982///Drug metabolism - cytochrome P450+++00983///Drug metabolism - other enzymes+++01524///Platinum drug resistance+++04212///Longevity regulating pathway - worm+++05200///Pathways in cancer+++05204///Chemical carcinogenesis+++05225///Hepatocellular carcinoma+++05418///Fluid shear stress and atherosclerosis
69834	Rab43	mRNA	-0.258902	4.43e-05	23.31	22.86	22.81	19.44	19.16	17.92	22.9933	18.84
20361	Sema7a	mRNA	-0.494401	1.53e-06	24.87	24.82	19.28	13.84	16.77	17.73	22.99	16.1133	04360///Axon guidance
20501	Slc16a1	mRNA	-1.17557	2.84e-76	22.58	22.95	23.37	10.82	9.81	9.5	22.9667	10.0433
57874	Hacd3	mRNA	-0.259275	0.00168077	23.07	23.64	21.45	19.11	18.23	18.91	22.72	18.75	00062///Fatty acid elongation+++01040///Biosynthesis of unsaturated fatty acids+++01212///Fatty acid metabolism
235497	Leo1	mRNA	-0.223084	0.0376838	21.96	24.43	21.37	19.76	19.8	17.82	22.5867	19.1267
269587	Epb41	mRNA	-0.171661	0.031563	20.56	23.07	23.71	20.48	18.78	19.82	22.4467	19.6933
12228	Btg3	mRNA	-0.368183	0.00106715	23.82	21.98	21.53	17.53	16.73	17.48	22.4433	17.2467	03018///RNA degradation
109229	Fam118b	mRNA	-0.470173	1.34e-05	22.96	19.82	24.48	15.55	15.66	16.57	22.42	15.9267
11891	Rab27a	mRNA	-0.928904	2.41e-40	22.82	21.8	22.23	11.36	11.27	12.12	22.2833	11.5833
12764	Cmas	mRNA	-0.229877	0.0378456	22.85	21.03	22.66	19.4	18.79	17.92	22.18	18.7033	00520///Amino sugar and nucleotide sugar metabolism
13660	Ehd1	mRNA	-0.229111	0.0036187	22.65	21.47	22.06	17.79	18.65	19.33	22.06	18.59	04144///Endocytosis
140740	Sec63	mRNA	-0.168188	0.0232338	21.27	22.21	22.55	20.76	19.02	18.25	22.01	19.3433	03060///Protein export+++04141///Protein processing in endoplasmic reticulum
20452	St8sia4	mRNA	-0.510807	1.17e-15	21.99	23.07	20.67	15.9	14.97	14.66	21.91	15.1767
71207	Nudt4	mRNA	-0.283398	0.000214	22.01	21.32	22.37	18.88	16.83	17.61	21.9	17.7733
268566	Gphn	mRNA	-0.361209	2.73e-08	21.19	22.31	22.18	16.38	17.24	16.29	21.8933	16.6367	00790///Folate biosynthesis+++04727///GABAergic synapse
114863	Plpbp	mRNA	-0.236691	0.0161823	21.7	21.92	22.05	18.05	19.37	17.47	21.89	18.2967
210808	Lacc1	mRNA	-0.765214	9.91e-21	22.14	22.9	20.27	12.26	13.27	12.53	21.77	12.6867
14594	Ggta1	mRNA	-0.174898	0.0355495	21.67	22.55	20.79	19.37	18.55	18.9	21.67	18.94	00601///Glycosphingolipid biosynthesis - lacto and neolacto series
54712	Plxnc1	mRNA	-0.402879	4.83e-10	21.86	22.76	19.62	15.25	16.64	16.15	21.4133	16.0133	04360///Axon guidance
108961	E2f8	mRNA	-0.182057	0.0445174	19.49	21.99	22.58	18.7	17.8	19.2	21.3533	18.5667
11989	Slc7a3	mRNA	-0.314858	0.0024376	21.55	22.76	19.53	15.35	17.62	17.95	21.28	16.9733
12751	Tpp1	mRNA	-0.228776	0.00245522	20.47	21.07	22.27	18.62	18.19	18.6	21.27	18.47	04142///Lysosome
19063	Ppt1	mRNA	-0.211137	0.020415	21.23	20.74	21.53	17.97	18.57	17.63	21.1667	18.0567	00062///Fatty acid elongation+++01212///Fatty acid metabolism+++04142///Lysosome
66687	Tbc1d15	mRNA	-0.197609	0.0158915	20.42	21.86	20.73	18.21	18.58	17.24	21.0033	18.01	04137///Mitophagy - animal
20336	Exoc4	mRNA	-0.183883	0.0158627	20.91	21.94	20.16	18.58	17.29	18.74	21.0033	18.2033
13591	Ebf1	mRNA	-0.182709	0.00479721	21.03	21.12	20.31	18.39	18.31	17.79	20.82	18.1633
11863	Arnt	mRNA	-0.177559	0.0275186	21.01	21.21	20.01	18.49	16.96	18.51	20.7433	17.9867	04066///HIF-1 signaling pathway+++04934///Cushing syndrome+++05200///Pathways in cancer+++05204///Chemical carcinogenesis+++05211///Renal cell carcinoma
233033	Samd4b	mRNA	-0.208118	0.00400632	19.75	20.71	21.64	17.51	17.17	18.42	20.7	17.7
14579	Gem	mRNA	-0.214801	0.0335652	21.3	20.93	19.86	18.24	17.63	16.98	20.6967	17.6167
20229	Sat1	mRNA	-0.313793	0.0440967	19.1	19.08	23.87	18.26	13.93	15.77	20.6833	15.9867	00330///Arginine and proline metabolism+++04216///Ferroptosis
71586	Ifih1	mRNA	-0.358085	4.71e-08	20.57	21.63	19.36	15.68	14.99	16.28	20.52	15.65	04622///RIG-I-like receptor signaling pathway+++05161///Hepatitis B+++05162///Measles+++05164///Influenza A+++05168///Herpes simplex virus 1 infection
105837	Mtbp	mRNA	-0.208171	0.0302132	19.95	21.32	19.81	17.27	17.32	18.24	20.36	17.61
83672	Sytl3	mRNA	-0.869802	7.74e-06	22.86	21.72	16.44	9.41	12.11	11.22	20.34	10.9133
170770	Bbc3	mRNA	-0.231273	0.0410288	20.52	19.86	20.06	16.01	16.99	17.87	20.1467	16.9567	01524///Platinum drug resistance+++04115///p53 signaling pathway+++04210///Apoptosis+++04215///Apoptosis - multiple species+++04390///Hippo signaling pathway+++05016///Huntington disease+++05162///Measles+++05200///Pathways in cancer+++05210///Colorectal cancer
13011	Cst7	mRNA	-0.576484	9.45e-06	20.94	19.9	19.4	12.67	13.45	13.78	20.08	13.3
67138	Herc6	mRNA	-0.244151	0.00045	20.62	20.83	18.61	16.53	16.77	16.8	20.02	16.7
227746	Rabepk	mRNA	-0.295803	0.00496257	20.94	19.78	19.06	16.93	15.74	15.37	19.9267	16.0133
69928	Cenps	mRNA	-0.3767	0.0240095	20.28	19.45	19.94	13.02	17.55	14.83	19.89	15.1333	03460///Fanconi anemia pathway
18578	Pde4b	mRNA	-0.403047	1.41e-08	19.5	21	19.01	14.49	15.18	14.77	19.8367	14.8133	00230///Purine metabolism+++04024///cAMP signaling pathway+++04928///Parathyroid hormone synthesis, secretion and action+++05032///Morphine addiction
14583	Gfpt1	mRNA	-0.219764	0.00032	19.46	20.25	19.04	17.03	16.12	16.7	19.5833	16.6167	00250///Alanine, aspartate and glutamate metabolism+++00520///Amino sugar and nucleotide sugar metabolism+++04931///Insulin resistance
29809	Rabgap1l	mRNA	-0.217791	0.00204562	18.97	19.49	19.77	18.94	15.69	17.25	19.41	17.2933
74646	Spsb1	mRNA	-0.80827	8.13e-22	19.16	17.8	20.77	11.12	11.49	9.95	19.2433	10.8533
22214	Ube2h	mRNA	-0.255892	0.00021	18.93	18.59	20.21	16.42	15.41	15.8	19.2433	15.8767	04120///Ubiquitin mediated proteolysis
67006	Cisd2	mRNA	-0.223951	0.0123345	18.49	18.8	20.35	15.92	16.36	16.39	19.2133	16.2233
109113	Uhrf2	mRNA	-0.209979	0.0217966	17.99	19.57	20	17.08	16.9	15.25	19.1867	16.41
18739	Pitpnm1	mRNA	-0.491317	5.87e-13	18.22	18.35	20.95	13.46	13.62	13.21	19.1733	13.43
16178	Il1r2	mRNA	-2.17237	2.46e-60	20.11	17.79	19.26	4.62	3.81	4.45	19.0533	4.29333	04060///Cytokine-cytokine receptor interaction+++04640///Hematopoietic cell lineage+++05146///Amoebiasis+++05166///Human T-cell leukemia virus 1 infection+++05202///Transcriptional misregulation in cancer+++05215///Prostate cancer+++05418///Fluid shear stress and atherosclerosis
16822	Lcp2	mRNA	-0.85666	2.14e-28	18.03	18.82	20.28	11.36	9.7	10.11	19.0433	10.39	04015///Rap1 signaling pathway+++04380///Osteoclast differentiation+++04611///Platelet activation+++04650///Natural killer cell mediated cytotoxicity+++04660///T cell receptor signaling pathway+++04664///Fc epsilon RI signaling pathway+++05135///Yersinia infection
245007	Zbtb38	mRNA	-0.156175	0.0109321	18.88	19.45	18.64	17.19	17.57	17.5	18.99	17.42
66610	Abi3	mRNA	-0.253596	0.0198577	20.27	18.84	17.55	16.32	14.68	16.21	18.8867	15.7367
270906	Prr11	mRNA	-0.2288	0.0140587	19.17	19.95	17.09	16.71	15.01	15.67	18.7367	15.7967
15957	Ifit1	mRNA	-0.396528	9.65e-06	18.64	20.11	17.32	13.43	14.47	14.19	18.69	14.03	05160///Hepatitis C
228775	Trib3	mRNA	-0.357662	0.00287662	20.1	18.57	17.28	12.46	15.84	14.84	18.65	14.38	04931///Insulin resistance
140484	Pofut1	mRNA	-0.228176	0.000161	18.38	18.98	18.47	15.93	15.71	15.64	18.61	15.76	00514///Other types of O-glycan biosynthesis
12235	Bub1	mRNA	-0.204446	0.0115455	18.05	18.81	18.84	16.61	16.36	14.78	18.5667	15.9167	04110///Cell cycle+++04114///Oocyte meiosis+++04914///Progesterone-mediated oocyte maturation
70178	Abhd17c	mRNA	-0.235933	0.0201755	17.7	19.13	18.86	15.24	15.75	15.71	18.5633	15.5667
11502	Adam9	mRNA	-0.265334	0.0002	17.75	18.44	18.69	14.54	15.39	15.16	18.2933	15.03
66403	Asf1a	mRNA	-0.239175	0.0203118	17.78	18.27	18.69	15.78	15.23	14.78	18.2467	15.2633
52892	Sco1	mRNA	-0.201307	0.0116519	19.11	17.86	17.44	15.33	15.83	15.61	18.1367	15.59
71772	Plbd2	mRNA	-0.223386	0.00519365	17.38	17.97	18.72	14.97	15.57	15.2	18.0233	15.2467
52065	Mfhas1	mRNA	-0.336481	6.4e-08	18.3	18.32	17.44	13.8	13.47	15.02	18.02	14.0967
18669	Abcb1b	mRNA	-0.644237	4.22e-22	17.03	17.99	18.96	11.7	11.01	11.5	17.9933	11.4033	02010///ABC transporters+++04976///Bile secretion+++05206///MicroRNAs in cancer+++05226///Gastric cancer
67887	Saraf	mRNA	-0.292967	0.0164488	19.4	16.95	17.29	14.07	15.63	13.56	17.88	14.42
17118	Marcks	mRNA	-0.464909	2.41e-07	15.65	17.27	20.42	12.32	13.25	12.58	17.78	12.7167	04666///Fc gamma R-mediated phagocytosis+++05206///MicroRNAs in cancer
14701	Gng12	mRNA	-0.214018	0.0041344	17.42	17.74	17.96	15.14	15.5	14.6	17.7067	15.08	04010///MAPK signaling pathway+++04014///Ras signaling pathway+++04062///Chemokine signaling pathway+++04151///PI3K-Akt signaling pathway+++04371///Apelin signaling pathway+++04713///Circadian entrainment+++04723///Retrograde endocannabinoid signaling+++04724///Glutamatergic synapse+++04725///Cholinergic synapse+++04726///Serotonergic synapse+++04727///GABAergic synapse+++04728///Dopaminergic syn…
67117	Dynlt3	mRNA	-0.287768	0.0059592	18.7	17.51	16.85	14.9	14	14.03	17.6867	14.31
16709	Ktn1	mRNA	-0.180697	0.0220985	18.12	17.91	17	15.44	15.64	14.93	17.6767	15.3367
14011	Etv6	mRNA	-0.265457	5.14e-05	17.51	18.31	17.07	14.69	14.19	14.5	17.63	14.46	04013///MAPK signaling pathway - fly+++04320///Dorso-ventral axis formation+++05202///Transcriptional misregulation in cancer
68970	Dcaf12	mRNA	-0.301893	0.000216	16.41	17.44	18.87	13.98	14.15	14.03	17.5733	14.0533
66832	Rsph3a	mRNA	-0.251314	0.0417933	18.42	16.58	17.61	14.83	13.28	15.55	17.5367	14.5533
60599	Trp53inp1	mRNA	-0.436786	1.52e-10	16.38	17.46	18.09	13.6	12.13	12.22	17.31	12.65
14085	Fah	mRNA	-0.385746	0.00131346	17.12	15.88	18.88	13.31	12.64	13.27	17.2933	13.0733	00350///Tyrosine metabolism
50794	Klf13	mRNA	-0.183594	0.0110676	17.47	17.32	16.86	14.69	14.27	15.95	17.2167	14.97
106878	Smim3	mRNA	-1.04994	1.31e-19	18.11	17.56	15.82	8.34	8.61	6.88	17.1633	7.94333
72774	Neil1	mRNA	-0.776992	1.24e-14	16.58	16.32	18.45	10.33	9.53	9.75	17.1167	9.87	03410///Base excision repair
286940	Flnb	mRNA	-0.222916	0.000907	16.64	17.72	16.98	14.16	13.57	15.72	17.1133	14.4833	04010///MAPK signaling pathway+++04510///Focal adhesion+++05132///Salmonella infection+++05205///Proteoglycans in cancer
12977	Csf1	mRNA	-0.593713	8.75e-18	16.77	16.92	17.32	11.59	10.48	11	17.0033	11.0233	04010///MAPK signaling pathway+++04014///Ras signaling pathway+++04015///Rap1 signaling pathway+++04060///Cytokine-cytokine receptor interaction+++04061///Viral protein interaction with cytokine and cytokine receptor+++04151///PI3K-Akt signaling pathway+++04380///Osteoclast differentiation+++04640///Hematopoietic cell lineage+++04668///TNF signaling pathway+++05323///Rheumatoid arthritis
69270	Gins1	mRNA	-0.34494	0.0333402	18.4	15.75	16.49	14.09	12.58	12.74	16.88	13.1367
68948	Fam216a	mRNA	-0.544155	4.37e-06	16.69	16.2	17.48	11.57	11.23	11.35	16.79	11.3833
19143	St14	mRNA	-0.309074	0.000304	16.5	17.13	16.16	12.85	12.85	13.92	16.5967	13.2067	05206///MicroRNAs in cancer
54125	Polm	mRNA	-0.24933	0.00980635	15.93	17.11	16.68	13.16	13.6	14.16	16.5733	13.64	03450///Non-homologous end-joining
16185	Il2rb	mRNA	-0.543637	1.51e-11	16.45	17.71	15.49	11.94	10.56	11.42	16.55	11.3067	04060///Cytokine-cytokine receptor interaction+++04061///Viral protein interaction with cytokine and cytokine receptor+++04144///Endocytosis+++04151///PI3K-Akt signaling pathway+++04630///Jak-STAT signaling pathway+++04658///Th1 and Th2 cell differentiation+++04659///Th17 cell differentiation+++05162///Measles+++05166///Human T-cell leukemia virus 1 infection+++05200///Pathways in cancer+++05202/…
239743	Klhl6	mRNA	-0.231367	0.0304845	15.96	16.62	16.64	14.36	13.22	14.27	16.4067	13.95
192287	Slc25a36	mRNA	-0.240178	0.00127904	16.5	16.23	16.47	14.48	13.29	13.53	16.4	13.7667
72017	Cyb5r1	mRNA	-0.31639	0.00618213	16.31	16.22	16.54	11.97	13.64	13.3	16.3567	12.97	00520///Amino sugar and nucleotide sugar metabolism
77938	Fam53b	mRNA	-0.242416	0.00137815	15.64	16.83	16.54	13.22	12.87	14.55	16.3367	13.5467
66241	Tmem9	mRNA	-0.348146	0.0387519	13.87	15.91	19.05	14.32	12.02	11.5	16.2767	12.6133
319513	Pced1a	mRNA	-0.31522	0.00056	16.36	16.38	15.76	13	12.89	13.25	16.1667	13.0467
106840	Unc119b	mRNA	-0.330979	2.72e-05	16	15.52	16.92	12.25	12.6	13.19	16.1467	12.68
14255	Flt3	mRNA	-1.11295	8.03e-27	17.61	17.36	13.42	6.67	6.96	7.41	16.13	7.01333	04010///MAPK signaling pathway+++04014///Ras signaling pathway+++04151///PI3K-Akt signaling pathway+++04640///Hematopoietic cell lineage+++05200///Pathways in cancer+++05202///Transcriptional misregulation in cancer+++05221///Acute myeloid leukemia+++05230///Central carbon metabolism in cancer
77048	Cep83	mRNA	-0.269066	0.0036527	15.57	16.62	15.83	13.3	13.64	12.3	16.0067	13.08
319448	Fndc3a	mRNA	-0.284953	5.35e-06	15.29	16.28	16.01	13.06	12.8	12.68	15.86	12.8467
70310	Plscr3	mRNA	-0.263695	0.0302794	15.37	16.05	15.97	13.02	12.72	12.71	15.7967	12.8167
57357	Srd5a3	mRNA	-0.302746	0.0289244	14.28	15.25	17.82	12.9	11.78	13.46	15.7833	12.7133	00140///Steroid hormone biosynthesis+++00510///N-Glycan biosynthesis
19416	Rasd1	mRNA	-1.01765	1.18e-13	18.71	13.91	14.5	7.13	8.42	7.49	15.7067	7.68	04713///Circadian entrainment+++04934///Cushing syndrome
108148	Galnt2	mRNA	-0.19365	0.024802	15.43	15.62	15.24	12.83	13.9	13.26	15.43	13.33	00512///Mucin type O-glycan biosynthesis+++00514///Other types of O-glycan biosynthesis
24058	Sigirr	mRNA	-0.262637	0.0464403	15.66	15.53	14.9	12.13	14.34	12.84	15.3633	13.1033
70661	Sik3	mRNA	-0.224673	0.000715	15.45	15.25	15.33	12.56	12.88	13.56	15.3433	13
22724	Zbtb7b	mRNA	-0.292483	0.000616	14.93	14.67	16.09	12.78	12.39	11.86	15.23	12.3433
66943	Slc66a2	mRNA	-0.889601	1.53e-16	14.98	13.77	16.34	7.47	8.3	8.12	15.03	7.96333
13723	Emb	mRNA	-0.293694	0.00274586	15.62	14.47	14.89	12.11	12.17	11.97	14.9933	12.0833
54342	Gnpnat1	mRNA	-0.303707	0.00291163	15.76	14.64	14.5	12.55	11.54	11.66	14.9667	11.9167	00520///Amino sugar and nucleotide sugar metabolism
240672	Dusp5	mRNA	-0.592495	1.82e-05	16.68	15.18	12.89	8.31	10.99	10.02	14.9167	9.77333	04010///MAPK signaling pathway+++04361///Axon regeneration
212772	Arl14ep	mRNA	-0.220779	0.026223	15.37	15.32	13.99	12.92	12.72	12.21	14.8933	12.6167
12611	Cebpg	mRNA	-0.295349	9.31e-05	15.09	14.88	14.63	12.62	11.99	11.3	14.8667	11.97	05152///Tuberculosis
234776	Atmin	mRNA	-0.248989	0.00104428	14.8	14.71	14.65	11.58	12.16	12.74	14.72	12.16
268417	Zkscan17	mRNA	-0.22112	0.0202902	14	14.72	15.43	11.96	12.92	12.14	14.7167	12.34
27280	Phlda3	mRNA	-0.655564	2.25e-07	13.84	14.89	15.41	8.3	9.31	10.05	14.7133	9.22
54199	Ccrl2	mRNA	-0.713062	3.39e-08	15.19	16.61	12.16	8.34	9.01	9.12	14.6533	8.82333
57896	Krcc1	mRNA	-0.237676	0.0368896	14.04	16.1	13.66	13.06	12.16	11.46	14.6	12.2267
22410	Wnt10b	mRNA	-0.686653	6.24e-16	14.11	14.34	15.31	9.31	8.87	9.36	14.5867	9.18	04150///mTOR signaling pathway+++04310///Wnt signaling pathway+++04390///Hippo signaling pathway+++04550///Signaling pathways regulating pluripotency of stem cells+++04916///Melanogenesis+++04934///Cushing syndrome+++05165///Human papillomavirus infection+++05200///Pathways in cancer+++05205///Proteoglycans in cancer+++05217///Basal cell carcinoma+++05224///Breast cancer+++05225///Hepatocellular …
19015	Ppard	mRNA	-0.322007	0.000545	13.6	14.01	15.44	11.82	11.32	10.87	14.35	11.3367	03320///PPAR signaling pathway+++04310///Wnt signaling pathway+++05200///Pathways in cancer+++05221///Acute myeloid leukemia
12043	Bcl2	mRNA	-0.363285	2.2e-08	14.06	15.04	13.91	10.82	11.62	11	14.3367	11.1467	01521///EGFR tyrosine kinase inhibitor resistance+++01522///Endocrine resistance+++01524///Platinum drug resistance+++04064///NF-kappa B signaling pathway+++04066///HIF-1 signaling pathway+++04071///Sphingolipid signaling pathway+++04115///p53 signaling pathway+++04140///Autophagy - animal+++04141///Protein processing in endoplasmic reticulum+++04151///PI3K-Akt signaling pathway+++04210///Apoptos…
56291	Styx	mRNA	-0.188114	0.0316515	13.75	14.81	14.37	12.5	12.22	12.51	14.31	12.41
240641	Kif20b	mRNA	-0.187227	0.0264581	13.2	15.01	14.26	12.54	12.08	12.2	14.1567	12.2733
50789	Fbxl3	mRNA	-0.202525	0.03384	13.85	14.69	13.89	11.89	11.61	12.07	14.1433	11.8567	04710///Circadian rhythm
72415	Sgo1	mRNA	-0.192663	0.0438809	14.2	13.72	14.4	12.41	12.11	12.04	14.1067	12.1867	04114///Oocyte meiosis
70527	Stambp	mRNA	-0.28208	0.0141477	14.57	13.51	14.05	11.48	11.49	11.33	14.0433	11.4333	04144///Endocytosis
12578	Cdkn2a	mRNA	-1.5238	1.23e-16	14.91	14.15	12.73	4.21	5.99	4.14	13.93	4.78	01522///Endocrine resistance+++01524///Platinum drug resistance+++04110///Cell cycle+++04115///p53 signaling pathway+++04218///Cellular senescence+++04934///Cushing syndrome+++05163///Human cytomegalovirus infection+++05166///Human T-cell leukemia virus 1 infection+++05200///Pathways in cancer+++05203///Viral carcinogenesis+++05206///MicroRNAs in cancer+++05212///Pancreatic cancer+++05214///Gliom…
107182	Btaf1	mRNA	-0.200236	0.00164372	13.35	14.29	13.89	12.14	12.23	12.46	13.8433	12.2767
50785	Hs6st1	mRNA	-0.199964	0.0356052	13.07	14.21	14.13	11.87	11.86	11.87	13.8033	11.8667	00534///Glycosaminoglycan biosynthesis - heparan sulfate / heparin
103268	Cep57l1	mRNA	-0.491692	1.33e-05	14.56	14.37	12.44	9.4	10.31	9.66	13.79	9.79
108115	Slco4a1	mRNA	-0.989384	6e-17	12.39	12.15	16.79	6.8	6.7	6.49	13.7767	6.66333
12349	Car2	mRNA	-1.22781	1.43e-21	12.58	13.52	15.05	6.31	6.09	4.99	13.7167	5.79667	00910///Nitrogen metabolism+++04964///Proximal tubule bicarbonate reclamation+++04966///Collecting duct acid secretion+++04971///Gastric acid secretion+++04972///Pancreatic secretion+++04976///Bile secretion
12452	Ccng2	mRNA	-0.2607	0.0161174	13.36	13.95	13.63	11.41	11.19	11.15	13.6467	11.25	04068///FoxO signaling pathway+++04115///p53 signaling pathway
74766	Yipf2	mRNA	-0.363232	0.00214629	13.37	13.58	13.74	9.46	10.91	10.95	13.5633	10.44
16569	Kif3b	mRNA	-0.356329	1.6e-07	13.59	14.06	12.99	10.47	10.5	10.38	13.5467	10.45
78749	Filip1l	mRNA	-0.282545	0.0119312	12.28	12.91	15.06	10.96	11.46	10.26	13.4167	10.8933
74016	Phf19	mRNA	-0.365304	0.000113	12.67	12.83	13.63	10.56	9.33	9.62	13.0433	9.83667
229841	Cenpe	mRNA	-0.221161	0.00192226	13.17	13.5	12.44	11.53	11.07	10.54	13.0367	11.0467
434215	Lrrc32	mRNA	-1.75293	5.28e-66	14.48	12.58	12.01	3.39	4.17	3.85	13.0233	3.80333
17859	Mxi1	mRNA	-0.71014	3.61e-14	13.21	12.94	12.89	8.01	7.6	7.93	13.0133	7.84667
14664	Slc6a9	mRNA	-0.345425	0.00029	13.09	12.12	13.79	9.89	10.03	10.23	13	10.05	04721///Synaptic vesicle cycle
50918	Myadm	mRNA	-0.393605	0.00145415	11.84	12.59	14.53	11.06	8.56	9.59	12.9867	9.73667
70237	Bhlhb9	mRNA	-0.263885	0.0150124	13.15	13.17	12.55	11.1	10.72	10.04	12.9567	10.62
17999	Nedd4	mRNA	-0.351147	3.19e-06	11.89	12.61	13.69	9.64	9.72	10.31	12.73	9.89	04120///Ubiquitin mediated proteolysis+++04144///Endocytosis+++04530///Tight junction+++05169///Epstein-Barr virus infection
16192	Il5ra	mRNA	-0.342969	0.000395	12.24	12.43	13.52	10.83	9.5	9.36	12.73	9.89667	04060///Cytokine-cytokine receptor interaction+++04630///Jak-STAT signaling pathway+++04640///Hematopoietic cell lineage+++05200///Pathways in cancer
76205	Stard3nl	mRNA	-0.32216	0.037839	11.92	12.79	13.46	10.21	9.41	10.19	12.7233	9.93667
66935	Cir1	mRNA	-0.343376	0.00896883	11.35	13.31	13.44	10.05	10.07	9.54	12.7	9.88667	04330///Notch signaling pathway+++05169///Epstein-Barr virus infection
67102	D16Ertd472e	mRNA	-0.189404	0.0311647	12.09	13.03	12.95	11.88	10.51	10.54	12.69	10.9767
66626	Cdip1	mRNA	-0.250368	0.0242994	12.17	12.73	12.89	10.61	10.69	10.73	12.5967	10.6767
107986	Ddb2	mRNA	-0.446402	0.00018	12.8	12.77	12.09	8.81	9.42	9.01	12.5533	9.08	03420///Nucleotide excision repair+++04115///p53 signaling pathway+++04120///Ubiquitin mediated proteolysis+++05161///Hepatitis B+++05169///Epstein-Barr virus infection+++05200///Pathways in cancer+++05202///Transcriptional misregulation in cancer+++05210///Colorectal cancer+++05212///Pancreatic cancer+++05213///Endometrial cancer+++05214///Glioma+++05216///Thyroid cancer+++05217///Basal cell car…
79554	Cptp	mRNA	-0.327157	0.00217722	12.64	11.78	13.22	9.74	9.73	10.17	12.5467	9.88
170460	Stard5	mRNA	-0.489566	6.28e-06	12.99	11.43	13.15	8.96	8.38	9.09	12.5233	8.81
210544	Tbc1d31	mRNA	-0.305671	0.00107308	12.31	12.92	12.19	10.19	9.48	10.26	12.4733	9.97667
78825	Desi2	mRNA	-0.199694	0.0416037	11.41	12.38	12.9	10.66	10.27	10.66	12.23	10.53
71648	Optn	mRNA	-0.473267	4.92e-06	11.96	12.81	11.91	8.31	9.3	8.69	12.2267	8.76667	04137///Mitophagy - animal
19332	Rab20	mRNA	-0.697221	1.25e-06	11.46	11.3	13.87	7.15	7.36	7.76	12.21	7.42333
18576	Pde3b	mRNA	-0.248562	0.00175764	11.84	12.51	11.72	10.24	9.62	10.09	12.0233	9.98333	00230///Purine metabolism+++04022///cGMP-PKG signaling pathway+++04024///cAMP signaling pathway+++04371///Apelin signaling pathway+++04910///Insulin signaling pathway+++04914///Progesterone-mediated oocyte maturation+++04922///Glucagon signaling pathway+++04923///Regulation of lipolysis in adipocytes+++04924///Renin secretion+++05032///Morphine addiction
231549	Lrrc8d	mRNA	-0.247707	0.0274556	12.68	12.56	10.7	9.29	10.21	10.31	11.98	9.93667
226144	Erlin1	mRNA	-0.497635	4.26e-07	11.71	12.7	11.51	7.75	8.23	9.07	11.9733	8.35
107303348	Gm45935	mRNA	-0.324886	0.0012314	12.54	12.46	10.77	9.6	9.74	8.87	11.9233	9.40333	00310///Lysine degradation
57436	Gabarapl1	mRNA	-0.324727	0.0243129	12.84	11.6	11.21	9.3	9.46	9.37	11.8833	9.37667	04068///FoxO signaling pathway+++04136///Autophagy - other+++04137///Mitophagy - animal+++04140///Autophagy - animal+++04212///Longevity regulating pathway - worm+++04371///Apelin signaling pathway+++04621///NOD-like receptor signaling pathway+++04727///GABAergic synapse+++05131///Shigellosis+++05167///Kaposi sarcoma-associated herpesvirus infection
12368	Casp6	mRNA	-0.441037	0.00324745	10.84	11.94	12.64	9.13	8.03	8.6	11.8067	8.58667	04210///Apoptosis
230393	Focad	mRNA	-0.781439	6.63e-24	11.11	11.19	13.04	6.68	6.65	6.86	11.78	6.73
11416	Slc33a1	mRNA	-0.220718	0.0497842	12.16	11.43	11.64	9.81	10.31	10.01	11.7433	10.0433	00604///Glycosphingolipid biosynthesis - ganglio series
67434	Ankrd33b	mRNA	-0.614267	2.28e-18	11.24	11.87	12.1	7.36	7.95	7.72	11.7367	7.67667
70617	Fam241a	mRNA	-0.393311	0.00585459	12.01	11.51	11.5	8.45	8.53	9.37	11.6733	8.78333
16329	Inpp1	mRNA	-0.409154	3.04e-05	10.94	10.98	12.67	8.93	8.98	8.1	11.53	8.67	00562///Inositol phosphate metabolism+++04070///Phosphatidylinositol signaling system
16193	Il6	mRNA	-1.56482	2.79e-19	11.76	12.45	10.14	4.13	3.76	3.58	11.45	3.82333	01521///EGFR tyrosine kinase inhibitor resistance+++01523///Antifolate resistance+++04060///Cytokine-cytokine receptor interaction+++04061///Viral protein interaction with cytokine and cytokine receptor+++04066///HIF-1 signaling pathway+++04068///FoxO signaling pathway+++04151///PI3K-Akt signaling pathway+++04218///Cellular senescence+++04620///Toll-like receptor signaling pathway+++04621///NOD-l…
19219	Ptger4	mRNA	-0.521568	3.43e-07	12.07	11.72	10.48	7.17	8.09	8.32	11.4233	7.86	04080///Neuroactive ligand-receptor interaction+++04750///Inflammatory mediator regulation of TRP channels+++04924///Renin secretion+++05163///Human cytomegalovirus infection+++05165///Human papillomavirus infection+++05200///Pathways in cancer
244237	Tnfrsf26	mRNA	-0.481228	1.38e-06	11.36	11.32	11.47	8.66	8.03	7.48	11.3833	8.05667
17196	Mbp	mRNA	-0.306193	0.000439	11.29	11.56	11.21	8.7	8.84	9.86	11.3533	9.13333
381820	Smim10l1	mRNA	-0.272334	0.0326512	10.75	11.62	11.48	9.61	9.38	9.97	11.2833	9.65333
15566	Htr7	mRNA	-1.9626	4.84e-74	11.34	11.02	11.23	2.55	2.66	3.31	11.1967	2.84	04014///Ras signaling pathway+++04020///Calcium signaling pathway+++04080///Neuroactive ligand-receptor interaction+++04361///Axon regeneration+++04726///Serotonergic synapse
232089	Elmod3	mRNA	-0.345348	0.00512691	10.77	10.75	12.01	8.9	8.29	9.06	11.1767	8.75
12477	Ctla4	mRNA	-2.42988	3.28e-55	12.07	11.58	9.81	2.23	1.99	1.91	11.1533	2.04333	04514///Cell adhesion molecules (CAMs)+++04660///T cell receptor signaling pathway+++05320///Autoimmune thyroid disease+++05323///Rheumatoid arthritis
67452	Pnpla8	mRNA	-0.206544	0.0492832	10.9	11.49	10.59	9.91	9.55	8.8	10.9933	9.42
67769	Gpatch2	mRNA	-0.216989	0.0416037	10.82	10.91	11.2	10.55	9.16	9.59	10.9767	9.76667
50770	Atp11a	mRNA	-0.432909	2.26e-12	10.73	11.08	10.89	7.5	7.99	8.35	10.9	7.94667
227059	Slc39a10	mRNA	-0.489694	9.24e-10	10.46	11.32	10.8	7.74	7.02	8.08	10.86	7.61333
277854	Depdc5	mRNA	-0.202094	0.0163843	10.55	10.97	10.98	9.86	8.42	9.58	10.8333	9.28667	04150///mTOR signaling pathway
17035	Lxn	mRNA	-0.482322	0.0119924	12.08	10.24	10.14	7.83	7.1	8.03	10.82	7.65333
56312	Nupr1	mRNA	-1.46375	2.57e-09	11.13	11.53	9.51	3.91	3.81	3.8	10.7233	3.84	05202///Transcriptional misregulation in cancer
74041	Ddias	mRNA	-0.528735	3.13e-08	10.08	11.48	10.48	6.93	7.36	7.52	10.68	7.27
18010	Neu1	mRNA	-0.324822	0.00255463	9.88	10.11	11.93	8.76	8.39	8	10.64	8.38333	00511///Other glycan degradation+++00600///Sphingolipid metabolism+++04142///Lysosome
12519	Cd80	mRNA	-0.985727	2.25e-13	11.93	11.1	8.83	4.93	5.7	5.34	10.62	5.32333	04514///Cell adhesion molecules (CAMs)+++04620///Toll-like receptor signaling pathway+++04672///Intestinal immune network for IgA production+++04940///Type I diabetes mellitus+++05320///Autoimmune thyroid disease+++05322///Systemic lupus erythematosus+++05323///Rheumatoid arthritis+++05330///Allograft rejection+++05332///Graft-versus-host disease+++05416///Viral myocarditis
67951	Tubb6	mRNA	-0.952755	4.26e-13	10.42	10.2	11.17	5.17	5.4	5.65	10.5967	5.40667	04145///Phagosome+++04540///Gap junction+++05130///Pathogenic Escherichia coli infection
65964	Map3k20	mRNA	-0.262347	0.00476109	10.15	10.56	11.03	9.18	8.43	8.38	10.58	8.66333	04010///MAPK signaling pathway
22232	Slc35a2	mRNA	-0.284717	0.037839	10.5	9.97	10.97	8.49	8.56	8.35	10.48	8.46667
16529	Kcnk5	mRNA	-0.327796	0.000908	10.56	10.49	10.29	8.31	8.21	8.16	10.4467	8.22667	04742///Taste transduction+++04974///Protein digestion and absorption
269704	Zfp664	mRNA	-0.211344	0.0397149	10.28	10.33	10.73	8.84	8.67	9.23	10.4467	8.91333
67946	Spata6	mRNA	-0.834047	2.49e-13	10.21	10.86	10.23	5.86	5.39	6.19	10.4333	5.81333
243780	Dennd11	mRNA	-0.52214	1.27e-12	10.57	11	9.64	7.17	6.97	7.33	10.4033	7.15667
21950	Tnfsf9	mRNA	-0.871899	8.15e-08	9.43	10.84	10.84	5.58	5.4	5.78	10.37	5.58667	04060///Cytokine-cytokine receptor interaction
70757	Hacd2	mRNA	-0.371281	0.000178	10.91	9.85	10.3	8.17	7.98	7.56	10.3533	7.90333	00062///Fatty acid elongation+++01040///Biosynthesis of unsaturated fatty acids+++01212///Fatty acid metabolism
76073	Pcgf5	mRNA	-0.293883	0.000604	10.81	10.81	9.4	8.05	8.4	8.56	10.34	8.33667	04550///Signaling pathways regulating pluripotency of stem cells
11783	Apaf1	mRNA	-0.380155	8.88e-08	10.21	10.61	10.16	7.57	7.78	8.2	10.3267	7.85	01524///Platinum drug resistance+++04115///p53 signaling pathway+++04210///Apoptosis+++04214///Apoptosis - fly+++04215///Apoptosis - multiple species+++05010///Alzheimer disease+++05012///Parkinson disease+++05014///Amyotrophic lateral sclerosis (ALS)+++05016///Huntington disease+++05134///Legionellosis+++05152///Tuberculosis+++05160///Hepatitis C+++05161///Hepatitis B+++05162///Measles+++05164//…
69504	Zfp932	mRNA	-0.810255	5.93e-17	10.12	9.31	10.3	4.72	5.46	4.31	9.91	4.83
67426	Coq8a	mRNA	-0.338047	0.0160448	10.27	10.65	8.67	7.14	7.82	8.28	9.86333	7.74667
66970	Ssbp2	mRNA	-0.488369	0.000765	9.13	10.63	9.67	7.44	7.23	6.17	9.81	6.94667
68262	Agpat4	mRNA	-0.471175	0.00192226	10.83	9.85	8.67	6.65	6.8	7.41	9.78333	6.95333	00561///Glycerolipid metabolism+++00564///Glycerophospholipid metabolism+++04072///Phospholipase D signaling pathway
58185	Rsad2	mRNA	-0.493082	0.000285	10.85	10.67	7.8	6.11	7.26	7.23	9.77333	6.86667	05160///Hepatitis C+++05164///Influenza A
71704	Arhgef3	mRNA	-0.362363	0.000733	9.24	10.77	9.3	7.54	7.22	7.87	9.77	7.54333
67490	Ufl1	mRNA	-0.199127	0.0273767	9.94	9.7	9.55	8.49	8.43	8.35	9.73	8.42333
16543	Mdfic	mRNA	-0.266483	0.016312	9.93	9.74	9.51	8.11	7.64	8.3	9.72667	8.01667
18392	Orc1	mRNA	-0.248027	0.0400201	9.58	9.76	9.42	7.97	8.25	7.77	9.58667	7.99667	04110///Cell cycle
11658	Alcam	mRNA	-0.352806	0.000252	8.95	9.5	9.89	8.11	6.84	6.95	9.44667	7.3	04514///Cell adhesion molecules (CAMs)
100037282	Rsph3b	mRNA	-0.522898	0.00876385	8.32	8.28	11.57	5.57	7.6	6.21	9.39	6.46
219148	Fam167a	mRNA	-0.278902	0.0162951	8.87	9.15	10.13	7.57	6.89	8.43	9.38333	7.63
110351	Rap1gap	mRNA	-1.2035	7.29e-28	9.06	8.87	10.04	4.03	4.31	3.67	9.32333	4.00333	04015///Rap1 signaling pathway
67200	Ccdc77	mRNA	-0.297344	0.0302605	9.51	9.88	8.49	7.52	7.66	7.42	9.29333	7.53333
72278	Ccpg1	mRNA	-0.309832	0.0158363	8.94	9.2	9.35	8.16	7.13	6.67	9.16333	7.32
17128	Smad4	mRNA	-0.227815	0.00228108	8.86	9.18	9.13	7.64	7.56	7.67	9.05667	7.62333	04068///FoxO signaling pathway+++04110///Cell cycle+++04310///Wnt signaling pathway+++04350///TGF-beta signaling pathway+++04371///Apelin signaling pathway+++04390///Hippo signaling pathway+++04520///Adherens junction+++04550///Signaling pathways regulating pluripotency of stem cells+++04659///Th17 cell differentiation+++04933///AGE-RAGE signaling pathway in diabetic complications+++05161///Hepat…
68192	Leprotl1	mRNA	-0.498061	0.000138	9.91	8.36	8.58	6.6	6.45	5.74	8.95	6.26333
59126	Nek6	mRNA	-0.351049	0.0111272	9	9.48	8.16	6.07	7.29	7.4	8.88	6.92
105501	Abhd4	mRNA	-0.468491	0.000236	8.6	8.5	9.35	6.49	5.94	6.32	8.81667	6.25
72205	Eml2	mRNA	-0.329016	0.0313036	9.23	8.34	8.87	6.3	7.04	7.56	8.81333	6.96667
269823	Pon3	mRNA	-0.39119	0.00695704	8.47	8.24	9.62	6.14	5.73	5.86	8.77667	5.91
21933	Tnfrsf10b	mRNA	-0.452707	3.58e-05	8.85	8.27	9.17	6.5	6.11	6.35	8.76333	6.32	04060///Cytokine-cytokine receptor interaction+++04061///Viral protein interaction with cytokine and cytokine receptor+++04210///Apoptosis+++04217///Necroptosis+++04650///Natural killer cell mediated cytotoxicity+++05130///Pathogenic Escherichia coli infection+++05164///Influenza A
73422	Prox2	mRNA	-0.4159	6.39e-05	8.94	8.63	8.67	6.7	5.9	6.3	8.74667	6.3
72999	Insig2	mRNA	-0.353326	0.00895928	8.53	8.49	9.19	6.6	7.24	6.36	8.73667	6.73333
69660	Tmbim1	mRNA	-0.411791	0.00544248	9.13	8.36	8.24	6.6	5.53	6.97	8.57667	6.36667
14782	Gsr	mRNA	-0.621782	6.92e-07	8.07	8.11	9.33	4.98	5.87	5.51	8.50333	5.45333	00480///Glutathione metabolism+++04918///Thyroid hormone synthesis
387609	Zhx2	mRNA	-0.500931	3.52e-07	8.64	8.64	8.11	5.45	5.81	6.42	8.46333	5.89333
14190	Fgl2	mRNA	-0.244901	0.0479459	8.3	8.87	8.09	7.38	6.55	7.13	8.42	7.02
13559	E2f5	mRNA	-0.354649	0.046276	7.77	9.18	8.3	6.15	6.36	6.89	8.41667	6.46667	04110///Cell cycle+++04218///Cellular senescence+++04350///TGF-beta signaling pathway
70350	Basp1	mRNA	-0.451152	0.00403189	8.78	7.98	8.45	6.57	5.79	5.85	8.40333	6.07
240120	Zfp119b	mRNA	-0.542321	3.93e-07	8.73	8.17	7.86	5.84	5.88	5.6	8.25333	5.77333	05168///Herpes simplex virus 1 infection
101197	Zfp956	mRNA	-0.839622	7.82e-11	8.72	8.57	7.39	4.01	4.59	5.02	8.22667	4.54	05168///Herpes simplex virus 1 infection
100169	Phactr4	mRNA	-0.289223	0.00571654	7.61	8.44	8.55	6.81	6.31	6.82	8.2	6.64667
22709	Zfp51	mRNA	-0.296306	0.0499973	7.39	8.47	8.71	6.56	6.81	6.38	8.19	6.58333	05168///Herpes simplex virus 1 infection
320981	Enpp6	mRNA	-0.456583	4.84e-05	7.37	7.89	9.3	6.22	5.28	5.59	8.18667	5.69667	00565///Ether lipid metabolism
14871	Gstt1	mRNA	-1.02472	1.25e-05	8.01	6.9	9.48	4.05	4.11	3.38	8.13	3.84667	00480///Glutathione metabolism+++00980///Metabolism of xenobiotics by cytochrome P450+++00982///Drug metabolism - cytochrome P450+++00983///Drug metabolism - other enzymes+++01524///Platinum drug resistance+++04212///Longevity regulating pathway - worm+++05200///Pathways in cancer+++05204///Chemical carcinogenesis+++05225///Hepatocellular carcinoma+++05418///Fluid shear stress and atherosclerosis
78317	Ccdc88b	mRNA	-0.410922	3.08e-05	8.53	7.86	7.97	5.47	6.21	6.1	8.12	5.92667
13401	Dmwd	mRNA	-1.26168	2.54e-21	7.54	7.85	8.96	3.05	3.39	3.58	8.11667	3.34
170625	Snx18	mRNA	-0.421556	7.49e-06	8.08	8.26	7.97	6.17	5.96	5.79	8.10333	5.97333
73205	C9orf72	mRNA	-0.419052	0.000432	8.34	7.91	7.65	5.92	6.02	5.55	7.96667	5.83	04140///Autophagy - animal
212168	Zswim4	mRNA	-0.416213	2.01e-05	7.49	7.9	8.31	5.8	5.85	5.89	7.9	5.84667
69890	Zfp219	mRNA	-0.305295	0.0191405	7.3	7.35	8.72	5.77	5.79	6.59	7.79	6.05
68728	Trp53inp2	mRNA	-0.374086	0.000733	7.86	7.8	7.64	6.49	5.36	5.74	7.76667	5.86333	04140///Autophagy - animal
20663	Sos2	mRNA	-0.239037	0.0153679	7.35	7.78	8.07	6.62	6.4	6.39	7.73333	6.47	01521///EGFR tyrosine kinase inhibitor resistance+++01522///Endocrine resistance+++04010///MAPK signaling pathway+++04012///ErbB signaling pathway+++04013///MAPK signaling pathway - fly+++04014///Ras signaling pathway+++04062///Chemokine signaling pathway+++04068///FoxO signaling pathway+++04072///Phospholipase D signaling pathway+++04150///mTOR signaling pathway+++04151///PI3K-Akt signaling path…
68075	Lurap1	mRNA	-0.591502	0.00850753	6.05	7.2	9.79	4.76	5.3	5.03	7.68	5.03
54446	Nfat5	mRNA	-0.292807	2.44e-05	7.27	7.83	7.92	6.54	5.76	6	7.67333	6.1
116914	Slc19a2	mRNA	-0.568742	7.96e-08	7.8	7.51	7.62	5.21	4.9	5.19	7.64333	5.1	04977///Vitamin digestion and absorption
100978	Nfxl1	mRNA	-0.511146	6.92e-06	7.23	7.69	7.95	5.27	5.04	5.78	7.62333	5.36333
71703	Armcx3	mRNA	-0.294639	0.023341	7.99	7.78	7.06	6.38	5.76	6.11	7.61	6.08333
170833	Hook2	mRNA	-0.486082	0.000616	7.67	6.99	8.02	4.83	4.88	5.46	7.56	5.05667
22401	Zmat3	mRNA	-0.426462	1.19e-07	7.27	7.08	8.18	5.55	5.34	5.65	7.51	5.51333	04115///p53 signaling pathway
71564	Izumo4	mRNA	-0.42857	0.0316118	6.76	7.34	8.35	5.1	5.64	5.9	7.48333	5.54667
109880	Braf	mRNA	-0.179122	0.0421644	7.55	7.84	6.98	6.62	6.48	6.58	7.45667	6.56	01521///EGFR tyrosine kinase inhibitor resistance+++01522///Endocrine resistance+++04010///MAPK signaling pathway+++04012///ErbB signaling pathway+++04013///MAPK signaling pathway - fly+++04015///Rap1 signaling pathway+++04024///cAMP signaling pathway+++04062///Chemokine signaling pathway+++04068///FoxO signaling pathway+++04150///mTOR signaling pathway+++04214///Apoptosis - fly+++04270///Vascula…
30945	Rnf19a	mRNA	-0.402355	8.99e-05	7.09	7.68	7.56	5.52	5.72	5.47	7.44333	5.57
241230	St8sia6	mRNA	-0.781969	4.53e-23	7.89	7.41	6.9	5.01	4.39	4.4	7.4	4.6
67338	Rffl	mRNA	-0.262642	0.0467194	7.37	6.83	7.63	5.98	6.01	6.09	7.27667	6.02667
327766	Tmem26	mRNA	-0.619388	2.61e-10	6.91	6.8	7.99	4.77	4.69	4.49	7.23333	4.65
74206	Sipa1l3	mRNA	-0.273765	0.00128536	7.02	7.45	7.21	5.84	5.6	6.28	7.22667	5.90667	04015///Rap1 signaling pathway
12778	Ackr3	mRNA	-0.469938	0.00464278	7.87	7.18	6.59	5.6	4.88	4.99	7.21333	5.15667	04060///Cytokine-cytokine receptor interaction+++04061///Viral protein interaction with cytokine and cytokine receptor
69694	Tatdn1	mRNA	-0.384803	0.0351582	7.95	6.77	6.74	5.81	6.11	5.08	7.15333	5.66667
380928	Lmo7	mRNA	-0.682877	5.84e-10	6.44	7	7.89	4.99	4.26	4	7.11	4.41667	04520///Adherens junction
17863	Myb	mRNA	-0.681368	1.26e-08	6.73	6.67	7.82	4.24	4.69	4.17	7.07333	4.36667	04151///PI3K-Akt signaling pathway
99899	Ifi44	mRNA	-1.04399	1.89e-14	7.18	7.79	6.23	3.12	3.45	3.66	7.06667	3.41
330577	Saxo2	mRNA	-0.694885	1.82e-08	7.19	7.34	6.65	4.21	4.08	4.29	7.06	4.19333
24050	Septin3	mRNA	-0.697418	2.88e-11	6.53	7.22	7.25	4.13	4.27	3.87	7	4.09	05100///Bacterial invasion of epithelial cells+++05131///Shigellosis
14528	Gch1	mRNA	-0.412374	0.00331918	6.83	7.04	7.05	4.65	5.41	5.47	6.97333	5.17667	00790///Folate biosynthesis
217310	Hid1	mRNA	-0.369594	0.00388958	7.01	6.32	7.53	5.47	5.44	5.24	6.95333	5.38333
103140	Gstt3	mRNA	-0.565296	0.00113938	5.94	7.34	7.2	4.81	4.42	4.45	6.82667	4.56	00480///Glutathione metabolism+++00980///Metabolism of xenobiotics by cytochrome P450+++00982///Drug metabolism - cytochrome P450+++00983///Drug metabolism - other enzymes+++01524///Platinum drug resistance+++04212///Longevity regulating pathway - worm+++05200///Pathways in cancer+++05204///Chemical carcinogenesis+++05225///Hepatocellular carcinoma+++05418///Fluid shear stress and atherosclerosis
13860	Eps8	mRNA	-0.48919	1.13e-05	6.29	7	7.19	5.12	4.51	4.85	6.82667	4.82667
12322	Camk2a	mRNA	-0.244549	0.046243	6.83	6.88	6.69	5.74	5.64	5.56	6.8	5.64667	04012///ErbB signaling pathway+++04020///Calcium signaling pathway+++04024///cAMP signaling pathway+++04066///HIF-1 signaling pathway+++04114///Oocyte meiosis+++04217///Necroptosis+++04261///Adrenergic signaling in cardiomyocytes+++04310///Wnt signaling pathway+++04360///Axon guidance+++04713///Circadian entrainment+++04720///Long-term potentiation+++04722///Neurotrophin signaling pathway+++04725…
67547	Slc39a8	mRNA	-0.383944	0.0126457	6.03	5.97	8.35	5.37	5.22	5.66	6.78333	5.41667	04216///Ferroptosis
100986	Akap9	mRNA	-0.310248	7.37e-06	6.63	7.16	6.47	5.38	5.46	5.24	6.75333	5.36
27015	Polk	mRNA	-0.493059	2.1e-05	6.64	7.07	6.43	4.82	5.04	4.23	6.71333	4.69667	03460///Fanconi anemia pathway+++05169///Epstein-Barr virus infection+++05200///Pathways in cancer+++05202///Transcriptional misregulation in cancer+++05210///Colorectal cancer+++05212///Pancreatic cancer+++05213///Endometrial cancer+++05214///Glioma+++05216///Thyroid cancer+++05217///Basal cell carcinoma+++05218///Melanoma+++05220///Chronic myeloid leukemia+++05222///Small cell lung cancer+++052…
57344	As3mt	mRNA	-0.540479	0.00267309	6.22	6.69	7.17	4.17	4.64	4.82	6.69333	4.54333
239217	Kctd12	mRNA	-0.270988	0.0137529	6.56	7.07	6.12	5.46	5.03	5.67	6.58333	5.38667
71592	Pogk	mRNA	-0.290746	0.00910797	6.55	7.24	5.8	5.33	5.29	5.33	6.53	5.31667
105445	Dock9	mRNA	-0.303257	0.00061	6.62	6.86	6.09	5.09	5.12	5.5	6.52333	5.23667
108937	Rnf169	mRNA	-0.212689	0.0273457	6.5	6.54	6.48	5.64	5.28	5.77	6.50667	5.56333
330189	Tmem120b	mRNA	-0.383979	0.0429414	6.82	5.9	6.69	4.49	5.24	5.12	6.47	4.95
20555	Slfn1	mRNA	-0.492711	0.0333402	6.8	7.23	5.21	4.02	3.89	5.61	6.41333	4.50667
380912	Zfp395	mRNA	-0.284825	0.0455626	6.62	6.56	6.02	4.62	5.13	5.82	6.4	5.19
17829	Muc1	mRNA	-0.988753	5.58e-08	5.54	5.63	7.99	3.63	2.94	2.95	6.38667	3.17333
75415	Arhgap12	mRNA	-0.325338	0.00364575	5.99	6.47	6.7	5.2	5.08	4.95	6.38667	5.07667
16891	Lipg	mRNA	-1.16358	1.18e-23	6.18	6.24	6.48	2.61	2.8	2.92	6.3	2.77667	00561///Glycerolipid metabolism+++04979///Cholesterol metabolism
70122	Mllt3	mRNA	-0.612674	3.94e-08	5.4	6.3	6.99	4.46	3.91	3.7	6.23	4.02333	05202///Transcriptional misregulation in cancer
630836	2010315B03Rik	mRNA	-0.368254	0.0231039	5.9	6.56	6.15	5.25	4.36	4.68	6.20333	4.76333
67579	Cpeb4	mRNA	-0.250521	0.0144654	5.75	6.36	6.22	5.4	4.65	5.16	6.11	5.07	04114///Oocyte meiosis+++04320///Dorso-ventral axis formation+++04914///Progesterone-mediated oocyte maturation
235493	Fam214a	mRNA	-0.267485	0.034961	5.94	6.07	6.19	5.11	4.85	4.96	6.06667	4.97333
67460	Decr1	mRNA	-0.333891	0.0420989	6.34	5.84	5.98	4.45	5.2	4.57	6.05333	4.74
16159	Il12a	mRNA	-0.9454	4.44e-05	5.63	6.18	6.32	3.51	3.47	2.4	6.04333	3.12667	04060///Cytokine-cytokine receptor interaction+++04620///Toll-like receptor signaling pathway+++04622///RIG-I-like receptor signaling pathway+++04625///C-type lectin receptor signaling pathway+++04630///Jak-STAT signaling pathway+++04658///Th1 and Th2 cell differentiation+++04940///Type I diabetes mellitus+++05133///Pertussis+++05134///Legionellosis+++05140///Leishmaniasis+++05142///Chagas diseas…
13807	Eno2	mRNA	-0.914418	1.18e-09	5.43	5.93	6.77	3.26	2.96	3.17	6.04333	3.13	00010///Glycolysis / Gluconeogenesis+++01200///Carbon metabolism+++01230///Biosynthesis of amino acids+++03018///RNA degradation+++04066///HIF-1 signaling pathway
76074	Gbp8	mRNA	-0.393376	0.0207857	6.35	6.22	5.45	3.96	4.59	5	6.00667	4.51667
19252	Dusp1	mRNA	-0.496605	0.00592106	5.88	6.02	6.09	3.92	4.15	4.53	5.99667	4.2	04010///MAPK signaling pathway+++04726///Serotonergic synapse+++05418///Fluid shear stress and atherosclerosis
70012	Cep85	mRNA	-0.854451	1.78e-13	6.01	5.73	5.74	3.22	3.21	3.12	5.82667	3.18333
217882	Cep170b	mRNA	-0.40337	7.56e-05	5.63	5.5	6.25	4.52	3.95	4.54	5.79333	4.33667
382090	Cep162	mRNA	-0.246079	0.0458661	6	6.33	5.01	5.39	5.64	4.83	5.78	5.28667
170721	Papln	mRNA	-0.424561	2.58e-05	5.44	6.28	5.55	4.45	4.87	4.2	5.75667	4.50667
18799	Plcd1	mRNA	-2.13933	2.48e-36	5.45	5.49	6.08	1.28	1.11	1.41	5.67333	1.26667	00562///Inositol phosphate metabolism+++04020///Calcium signaling pathway+++04070///Phosphatidylinositol signaling system+++04919///Thyroid hormone signaling pathway+++04933///AGE-RAGE signaling pathway in diabetic complications+++05131///Shigellosis
14042	Ext1	mRNA	-0.427795	0.00317909	4.91	5.95	6.12	4.27	4.17	4.01	5.66	4.15	00534///Glycosaminoglycan biosynthesis - heparan sulfate / heparin
434794	Xlr4a	mRNA	-0.591356	0.0334772	5.25	6.61	5.08	3.98	4.15	3.08	5.64667	3.73667
17119	Mxd1	mRNA	-0.519157	1.64e-06	5.46	5.8	5.61	3.87	3.8	3.96	5.62333	3.87667
73229	Zfp983	mRNA	-0.436207	0.000138	5.59	5.45	5.69	4.24	4.02	3.87	5.57667	4.04333
21873	Tjp2	mRNA	-0.308304	0.0157247	5.11	5.9	5.65	4.57	4.51	4.15	5.55333	4.41	04530///Tight junction+++05110///Vibrio cholerae infection
72050	Poglut2	mRNA	-0.402868	0.039341	5.76	6	4.82	3.74	4.35	4.29	5.52667	4.12667
20496	Slc12a2	mRNA	-0.271209	0.00887408	5.54	5.45	5.54	4.7	4.39	4.44	5.51	4.51	04970///Salivary secretion+++04972///Pancreatic secretion+++05110///Vibrio cholerae infection
93966	Hemgn	mRNA	-0.75283	7.35e-06	5.06	5.15	6.28	3.15	3.25	3.26	5.49667	3.22
54650	Sfmbt1	mRNA	-0.219323	0.0466159	5.2	5.48	5.72	4.99	4.4	4.55	5.46667	4.64667
243771	Parp12	mRNA	-0.465666	0.00586178	5.55	6.13	4.59	3.65	3.6	4.39	5.42333	3.88
268301	Sowahc	mRNA	-0.833561	6.01e-12	5.19	5.78	5.21	2.6	3.26	3.1	5.39333	2.98667
16706	Ksr1	mRNA	-0.479076	1.46e-06	5.18	5.66	5.24	3.77	3.54	3.73	5.36	3.68	04014///Ras signaling pathway+++04625///C-type lectin receptor signaling pathway+++05152///Tuberculosis
170439	Elovl6	mRNA	-0.50808	2.45e-06	5.04	5.41	5.38	4.1	3.49	3.42	5.27667	3.67	00062///Fatty acid elongation+++01040///Biosynthesis of unsaturated fatty acids+++01212///Fatty acid metabolism
13805	Eng	mRNA	-1.42352	7.17e-23	5.11	5.61	4.96	2.15	1.98	1.66	5.22667	1.93
66972	Slc25a23	mRNA	-0.414046	0.0427299	4.59	4.75	6.32	4.69	3.29	3.61	5.22	3.86333
11605	Gla	mRNA	-0.479989	0.00251194	5.24	4.8	5.53	3.42	4.11	3.52	5.19	3.68333	00052///Galactose metabolism+++00561///Glycerolipid metabolism+++00600///Sphingolipid metabolism+++00603///Glycosphingolipid biosynthesis - globo and isoglobo series+++04142///Lysosome
20613	Snai1	mRNA	-0.589399	0.0149158	5.27	4.1	6.18	3.41	3.44	3.36	5.18333	3.40333	04520///Adherens junction
98365	Slamf9	mRNA	-0.879904	0.000677	5.48	4.92	5.05	2.65	2.46	3.14	5.15	2.75
22592	Ercc5	mRNA	-0.451375	0.000523	5.3	4.92	5.15	3.49	3.88	3.68	5.12333	3.68333	03420///Nucleotide excision repair
54366	Ctnnal1	mRNA	-0.394842	0.00505572	5.2	4.89	5.27	3.68	3.78	4.08	5.12	3.84667
66515	Cul7	mRNA	-0.289309	0.0232024	5.13	4.81	5.41	4.48	3.98	3.95	5.11667	4.13667	04120///Ubiquitin mediated proteolysis
68842	Tulp4	mRNA	-0.379872	5.85e-06	5.14	5.21	4.75	3.77	3.51	3.88	5.03333	3.72
17064	Cd93	mRNA	-0.773678	3.61e-15	4.74	4.94	5.19	2.93	2.66	3.02	4.95667	2.87
214345	Lrrc1	mRNA	-0.398449	0.0203425	4.79	4.59	5.45	4.28	3.23	3.78	4.94333	3.76333
19222	Ptgir	mRNA	-0.61274	4.05e-05	4.84	4.95	4.85	2.96	3.44	2.81	4.88	3.07	04080///Neuroactive ligand-receptor interaction+++04270///Vascular smooth muscle contraction+++04611///Platelet activation
13836	Epha2	mRNA	-1.50614	9.23e-27	4.48	5.02	4.76	1.61	1.68	1.54	4.75333	1.61	04010///MAPK signaling pathway+++04014///Ras signaling pathway+++04015///Rap1 signaling pathway+++04151///PI3K-Akt signaling pathway+++04360///Axon guidance
72147	Zbtb46	mRNA	-0.74787	3.39e-08	4.8	4.98	4.45	2.65	2.87	3.18	4.74333	2.9
233987	Zfp958	mRNA	-0.41628	0.00240541	4.32	4.85	4.94	3.87	3.43	3.16	4.70333	3.48667	05168///Herpes simplex virus 1 infection
234311	Ddx60	mRNA	-0.490069	0.000216	4.87	5.09	4.04	3.1	3.58	3.15	4.66667	3.27667
73095	Slc25a42	mRNA	-0.41155	0.0112709	4.89	4.46	4.64	3.4	3.39	3.61	4.66333	3.46667
50935	St6galnac6	mRNA	-0.491321	0.0179392	4.07	4.73	5.18	3.83	3.16	3	4.66	3.33	00604///Glycosphingolipid biosynthesis - ganglio series
241447	Cers6	mRNA	-0.497466	2.45e-06	4.42	5.14	4.4	3.35	3.26	3.16	4.65333	3.25667	00600///Sphingolipid metabolism+++04071///Sphingolipid signaling pathway
72140	Cep89	mRNA	-0.34635	0.0356188	4.62	4.54	4.73	4.08	3.9	3.36	4.63	3.78
17131	Smad7	mRNA	-0.66586	1.7e-07	4.28	4.45	5.13	2.79	3.12	2.63	4.62	2.84667	04350///TGF-beta signaling pathway+++04390///Hippo signaling pathway
68146	Arl13b	mRNA	-0.37456	0.0205368	4.46	4.98	4.4	3.45	3.33	3.74	4.61333	3.50667
71755	Dhdh	mRNA	-0.378521	0.0248491	4.95	4.47	4.23	3.13	3.68	3.58	4.55	3.46333	00040///Pentose and glucuronate interconversions+++00980///Metabolism of xenobiotics by cytochrome P450
237886	Slfn9	mRNA	-0.260981	0.00445333	4.31	4.77	4.54	3.76	3.81	3.68	4.54	3.75
56405	Dusp14	mRNA	-1.24523	6.45e-07	5.06	4.78	3.77	1.65	2.25	1.78	4.53667	1.89333
57257	Vav3	mRNA	-0.342547	0.0246664	4.22	4.32	4.91	3.71	3.33	3.18	4.48333	3.40667	04015///Rap1 signaling pathway+++04024///cAMP signaling pathway+++04062///Chemokine signaling pathway+++04510///Focal adhesion+++04650///Natural killer cell mediated cytotoxicity+++04660///T cell receptor signaling pathway+++04662///B cell receptor signaling pathway+++04664///Fc epsilon RI signaling pathway+++04666///Fc gamma R-mediated phagocytosis+++04670///Leukocyte transendothelial migration+…
629378	Dact3	mRNA	-0.932798	2.03e-07	3.86	4.04	5.34	2.14	2.41	2.3	4.41333	2.28333
54397	Ppt2	mRNA	-0.680862	0.00373368	3.92	4.17	5.03	2.94	2.65	2.48	4.37333	2.69	00062///Fatty acid elongation+++01212///Fatty acid metabolism+++04142///Lysosome
30955	Pik3cg	mRNA	-0.484849	8.3e-06	4.24	4.56	4.14	3.26	3.09	3	4.31333	3.11667	00562///Inositol phosphate metabolism+++04022///cGMP-PKG signaling pathway+++04062///Chemokine signaling pathway+++04072///Phospholipase D signaling pathway+++04151///PI3K-Akt signaling pathway+++04261///Adrenergic signaling in cardiomyocytes+++04371///Apelin signaling pathway+++04611///Platelet activation+++04725///Cholinergic synapse+++04921///Oxytocin signaling pathway+++05145///Toxoplasmosis+…
109232	Sccpdh	mRNA	-0.481028	0.0368383	4.1	4.28	4.19	2.89	3.04	2.98	4.19	2.97
16153	Il10	mRNA	-1.11682	0.000124	4.71	4.73	3.12	1.59	2.07	2.06	4.18667	1.90667	04060///Cytokine-cytokine receptor interaction+++04061///Viral protein interaction with cytokine and cytokine receptor+++04068///FoxO signaling pathway+++04625///C-type lectin receptor signaling pathway+++04630///Jak-STAT signaling pathway+++04660///T cell receptor signaling pathway+++04672///Intestinal immune network for IgA production+++05133///Pertussis+++05135///Yersinia infection+++05140///L…
238692	Zfp874a	mRNA	-0.454209	0.0157865	4.72	4.07	3.7	3.35	2.88	2.78	4.16333	3.00333	05168///Herpes simplex virus 1 infection
74694	Tbc1d30	mRNA	-0.311321	0.0185238	3.95	3.88	4.32	3.37	3.03	3.14	4.05	3.18
208846	Daam1	mRNA	-0.499116	9.31e-05	3.88	4.48	3.78	2.74	2.65	3.05	4.04667	2.81333	04310///Wnt signaling pathway
100040500	Gm2808	mRNA	-0.510189	0.00217527	4.28	4.7	3.09	2.54	3.06	2.77	4.02333	2.79
57752	Tacc2	mRNA	-0.365329	0.000726	4.11	4.03	3.92	3.38	3.2	3.13	4.02	3.23667
53416	Stk39	mRNA	-0.676165	0.0011449	4.07	4.21	3.56	1.79	2.66	2.75	3.94667	2.4
11423	Ache	mRNA	-0.458792	0.0340767	3.35	3.69	4.72	2.8	2.84	2.78	3.92	2.80667	00564///Glycerophospholipid metabolism+++04725///Cholinergic synapse
232533	Stk38l	mRNA	-0.464241	0.00515165	3.63	4.26	3.79	3.31	2.7	2.34	3.89333	2.78333
23872	Ets2	mRNA	-0.458207	0.00510113	3.98	3.94	3.76	2.63	2.91	2.86	3.89333	2.8	04014///Ras signaling pathway+++05166///Human T-cell leukemia virus 1 infection
71776	Tha1	mRNA	-0.689698	0.00538126	3.55	3.95	3.92	1.95	2.4	2.36	3.80667	2.23667	00260///Glycine, serine and threonine metabolism+++01230///Biosynthesis of amino acids
81907	Tmem108	mRNA	-0.958586	1.32e-09	3.91	3.31	4.19	1.91	2.02	1.96	3.80333	1.96333
56490	Zbtb20	mRNA	-0.469177	8.43e-05	3.96	3.87	3.31	2.72	2.18	2.37	3.71333	2.42333
103080	Septin10	mRNA	-0.526366	0.0367107	3.59	3.92	3.53	2.67	2.38	2.55	3.68	2.53333
320982	Arl4c	mRNA	-0.842267	1.95e-07	3.97	3.88	3.1	2.15	2.03	1.86	3.65	2.01333
216856	Nlgn2	mRNA	-1.12646	3.79e-13	3.32	3.24	4.37	1.84	1.64	1.43	3.64333	1.63667	04514///Cell adhesion molecules (CAMs)
98682	Mfsd6	mRNA	-0.432677	0.00959699	3.31	3.84	3.78	3.12	2.41	2.42	3.64333	2.65
242669	Azin2	mRNA	-0.872676	0.000112	4.06	3.15	3.7	1.96	1.98	1.98	3.63667	1.97333	00330///Arginine and proline metabolism
74525	Fam234b	mRNA	-0.494086	0.000998	3.45	3.72	3.67	2.61	2.52	2.47	3.61333	2.53333
70726	Angptl6	mRNA	-0.842925	0.000893	3.59	3.57	3.52	1.77	1.97	2.18	3.56	1.97333
12728	Clcn5	mRNA	-0.346022	0.00126947	3.65	3.5	3.47	2.7	2.6	2.86	3.54	2.72
71640	Zfp949	mRNA	-0.57297	0.000947	3.48	3.57	3.56	2.52	2.35	2.11	3.53667	2.32667	05168///Herpes simplex virus 1 infection
76108	Rap2a	mRNA	-0.747347	2.27e-06	3.36	3.44	3.59	1.84	1.88	2.39	3.46333	2.03667
26362	Axl	mRNA	-0.949421	6.26e-09	3.05	3.76	3.56	1.58	1.76	2.03	3.45667	1.79	01521///EGFR tyrosine kinase inhibitor resistance
360213	Trim46	mRNA	-0.640153	0.00126123	3.78	2.97	3.57	2.23	2.2	2	3.44	2.14333
22658	Pcgf2	mRNA	-0.512725	0.0192637	3.19	3.25	3.81	2.46	2.41	2.24	3.41667	2.37	04550///Signaling pathways regulating pluripotency of stem cells
238323	Rps6kl1	mRNA	-0.785405	0.000129	3.44	3.45	3.32	1.81	1.81	2.25	3.40333	1.95667
226691	Ifi207	mRNA	-1.30213	1.52e-12	3.56	3.75	2.89	1.17	1.56	1.35	3.4	1.36	04621///NOD-like receptor signaling pathway
15951	Ifi204	mRNA	-0.739518	0.0128086	4.1	3.88	2.2	1.88	1.69	2.45	3.39333	2.00667	04621///NOD-like receptor signaling pathway
69288	Rhobtb1	mRNA	-0.679224	1.34e-05	3.38	3.48	3.11	1.81	2.24	2.1	3.32333	2.05	04120///Ubiquitin mediated proteolysis
12061	Bdkrb1	mRNA	-1.71061	3.41e-08	3.66	3.38	2.86	1.24	0.98	0.76	3.3	0.993333	04020///Calcium signaling pathway+++04080///Neuroactive ligand-receptor interaction+++04610///Complement and coagulation cascades+++04750///Inflammatory mediator regulation of TRP channels+++04810///Regulation of actin cytoskeleton+++05200///Pathways in cancer
100340	Smpdl3b	mRNA	-0.664629	0.016516	2.86	3.52	3.46	2.35	2.21	1.57	3.28	2.04333
319880	Tmcc3	mRNA	-0.357741	0.022863	3.49	3.1	3.1	2.56	2.26	2.62	3.23	2.48
16450	Jag2	mRNA	-1.57768	1.57e-23	3.08	3.17	3.21	1.14	1.12	0.92	3.15333	1.06	01522///Endocrine resistance+++04330///Notch signaling pathway+++04658///Th1 and Th2 cell differentiation+++05200///Pathways in cancer+++05224///Breast cancer
54135	Lsr	mRNA	-0.7789	0.0026902	2.81	2.77	3.83	1.74	1.69	2.03	3.13667	1.82
108811	Ccdc122	mRNA	-0.69632	0.0145177	2.9	2.95	3.37	1.67	1.94	2.04	3.07333	1.88333
14696	Gnb4	mRNA	-0.690361	1.95e-07	2.79	2.95	3.45	1.77	1.93	1.74	3.06333	1.81333	04014///Ras signaling pathway+++04062///Chemokine signaling pathway+++04151///PI3K-Akt signaling pathway+++04371///Apelin signaling pathway+++04713///Circadian entrainment+++04723///Retrograde endocannabinoid signaling+++04724///Glutamatergic synapse+++04725///Cholinergic synapse+++04726///Serotonergic synapse+++04727///GABAergic synapse+++04728///Dopaminergic synapse+++04926///Relaxin signaling …
20620	Plk2	mRNA	-0.762176	0.000191	3.03	2.89	3.22	1.66	1.94	1.72	3.04667	1.77333	04068///FoxO signaling pathway
11443	Chrnb1	mRNA	-0.631483	0.015338	2.82	2.84	3.33	1.8	2.13	1.93	2.99667	1.95333	04080///Neuroactive ligand-receptor interaction
67425	Eps8l1	mRNA	-0.446631	0.0155982	3.06	2.73	3.14	2.07	2.36	2.08	2.97667	2.17
20720	Serpine2	mRNA	-0.574099	0.0363435	2.65	3.2	2.89	2.02	1.85	1.94	2.91333	1.93667
66060	Cystm1	mRNA	-1.165	0.0241747	3.67	2.54	2.48	1.31	1.14	1.27	2.89667	1.24
209176	Ido2	mRNA	-0.832692	1.71e-05	3.29	2.4	2.98	1.87	1.65	1.64	2.89	1.72	00380///Tryptophan metabolism+++05143///African trypanosomiasis
270118	Maml2	mRNA	-0.310713	0.0438734	3.01	3.04	2.6	1.97	2.21	2	2.88333	2.06	04330///Notch signaling pathway+++04658///Th1 and Th2 cell differentiation+++05165///Human papillomavirus infection
30963	Hacd1	mRNA	-0.98164	0.0302794	2.82	3.37	2.41	1.32	1.43	1.55	2.86667	1.43333	00062///Fatty acid elongation+++01040///Biosynthesis of unsaturated fatty acids+++01212///Fatty acid metabolism
72500	Ier5l	mRNA	-0.697283	0.0444104	2.87	2.59	3.01	1.35	1.58	2.23	2.82333	1.72
14284	Fosl2	mRNA	-1.32303	1.76e-15	2.98	2.95	2.35	0.86	1.17	1.23	2.76	1.08667	04380///Osteoclast differentiation
216188	Aldh1l2	mRNA	-0.601276	0.000104	2.89	2.87	2.51	1.57	1.76	2.07	2.75667	1.8	00670///One carbon pool by folate
384059	Tlr12	mRNA	-0.622808	0.0108202	2.41	2.48	3.19	1.96	1.33	1.9	2.69333	1.73
207777	Tspoap1	mRNA	-0.48614	0.00416858	2.87	2.85	2.26	1.65	1.73	2.03	2.66	1.80333
227326	Gpr55	mRNA	-0.50193	0.0267343	2.72	2.69	2.46	2.01	1.88	1.58	2.62333	1.82333
50766	Crim1	mRNA	-0.65477	3.54e-05	2.77	2.53	2.4	1.57	1.58	1.68	2.56667	1.61
72469	Plcd3	mRNA	-0.736678	0.0168252	2.02	2.36	3.19	1.93	1.28	1.15	2.52333	1.45333	00562///Inositol phosphate metabolism+++04020///Calcium signaling pathway+++04070///Phosphatidylinositol signaling system+++04919///Thyroid hormone signaling pathway+++04933///AGE-RAGE signaling pathway in diabetic complications+++05131///Shigellosis
15248	Hic1	mRNA	-0.422332	0.0275227	2.33	2.42	2.76	1.56	1.73	1.67	2.50333	1.65333
229488	Fam160a1	mRNA	-0.677864	0.00270257	2.09	2.04	3.12	1.7	1.35	1.4	2.41667	1.48333
115485924	LOC115485924	mRNA	-1.27189	0.000288	2.11	2.78	2.26	0.95	1.2	0.78	2.38333	0.976667
73660	Cabp4	mRNA	-1.06439	0.00176424	2.76	2.24	2.13	1.14	0.8	1.49	2.37667	1.14333
268747	Carmil3	mRNA	-0.504122	0.0286727	2.11	2.31	2.41	1.76	1.44	1.44	2.27667	1.54667
668039	Gm14434	mRNA	-0.770568	0.00013	2.29	2.31	2.22	0.96	1.29	1.73	2.27333	1.32667	05168///Herpes simplex virus 1 infection
327799	Usp44	mRNA	-1.01947	2.11e-07	2.22	2.17	2.37	0.99	1.15	1.09	2.25333	1.07667
234577	Cpne2	mRNA	-0.620346	0.0388843	2.32	1.97	2.41	1.4	1.35	1.55	2.23333	1.43333
384763	Zfp667	mRNA	-0.563975	0.0179311	2.2	2.06	2.42	1.79	1.31	1.38	2.22667	1.49333	05168///Herpes simplex virus 1 infection
16337	Insr	mRNA	-0.376169	0.00647562	2.3	2.07	2.24	1.72	1.55	1.76	2.20333	1.67667	04010///MAPK signaling pathway+++04014///Ras signaling pathway+++04015///Rap1 signaling pathway+++04022///cGMP-PKG signaling pathway+++04066///HIF-1 signaling pathway+++04068///FoxO signaling pathway+++04072///Phospholipase D signaling pathway+++04150///mTOR signaling pathway+++04151///PI3K-Akt signaling pathway+++04152///AMPK signaling pathway+++04211///Longevity regulating pathway+++04212///Lon…
16878	Lif	mRNA	-1.49635	3.31e-11	2.13	2.62	1.84	0.81	0.89	0.62	2.19667	0.773333	04060///Cytokine-cytokine receptor interaction+++04550///Signaling pathways regulating pluripotency of stem cells+++04630///Jak-STAT signaling pathway+++04668///TNF signaling pathway
16419	Itgb5	mRNA	-0.560741	0.0450454	1.8	2.1	2.64	1.75	1.45	1.19	2.18	1.46333	04145///Phagosome+++04151///PI3K-Akt signaling pathway+++04510///Focal adhesion+++04512///ECM-receptor interaction+++04810///Regulation of actin cytoskeleton+++05165///Human papillomavirus infection+++05205///Proteoglycans in cancer+++05410///Hypertrophic cardiomyopathy (HCM)+++05412///Arrhythmogenic right ventricular cardiomyopathy (ARVC)+++05414///Dilated cardiomyopathy (DCM)
230126	Shb	mRNA	-1.16791	1.5e-05	2.01	1.87	2.58	0.8	1.17	0.87	2.15333	0.946667
108116	Slco3a1	mRNA	-2.13595	9.96e-22	2.27	2.04	2.12	0.57	0.44	0.58	2.14333	0.53
73167	Arhgap8	mRNA	-0.808868	0.0406669	2.2	2.4	1.82	1.23	1.1	1.2	2.14	1.17667
382864	Colq	mRNA	-0.763841	0.00515165	2.22	2.3	1.87	1.2	1.28	1.14	2.13	1.20667
330409	Cecr2	mRNA	-0.544105	0.00127572	1.76	2.1	2.45	1.67	1.27	1.63	2.10333	1.52333
20238	Atxn1	mRNA	-0.314664	0.0207254	2.17	2.01	2.13	1.69	1.64	1.62	2.10333	1.65	04330///Notch signaling pathway
57255	Cldn13	mRNA	-1.62384	0.00102445	1.87	2.02	2.22	0.78	0.34	0.83	2.03667	0.65	04514///Cell adhesion molecules (CAMs)+++04530///Tight junction+++04670///Leukocyte transendothelial migration+++05130///Pathogenic Escherichia coli infection+++05160///Hepatitis C
109050	Inka2	mRNA	-0.86479	9.76e-06	2.11	1.86	2.1	1.28	1.02	1	2.02333	1.1
59009	Sh3rf1	mRNA	-0.598536	0.00544689	2.15	2.15	1.62	1.41	1.31	1.39	1.97333	1.37
29807	Tpk1	mRNA	-0.668125	0.0267343	2.11	1.81	1.86	1.09	1.07	1.39	1.92667	1.18333	00730///Thiamine metabolism
73174	Tbkbp1	mRNA	-1.19051	2.38e-07	1.82	2.22	1.72	0.77	0.8	0.83	1.92	0.8	04622///RIG-I-like receptor signaling pathway
12919	Crhbp	mRNA	-0.893284	0.0391842	1.69	1.45	2.62	1.29	0.89	0.89	1.92	1.02333
215789	Phactr2	mRNA	-0.617994	0.000765	1.96	1.92	1.87	1.25	1.32	1.44	1.91667	1.33667
229055	Zbtb10	mRNA	-0.792893	1.66e-07	2.03	1.84	1.84	1.02	1.13	1.12	1.90333	1.09
20305	Ccl6	mRNA	-1.16776	0.0390567	2.1	2.07	1.49	1.59	0.47	0.43	1.88667	0.83	04060///Cytokine-cytokine receptor interaction+++04061///Viral protein interaction with cytokine and cytokine receptor+++04062///Chemokine signaling pathway
217265	Abca5	mRNA	-0.962879	8.95e-11	1.64	1.99	2.02	1	0.93	0.94	1.88333	0.956667	02010///ABC transporters
72640	Mex3a	mRNA	-0.699082	9.75e-05	1.68	1.96	1.99	1.3	1	1.13	1.87667	1.14333
243529	H1f10	mRNA	-1.0565	0.0421936	1.73	1.74	2.14	0.89	0.79	0.98	1.87	0.886667
23960	Oas1g	mRNA	-0.972694	0.0175153	1.83	2.54	1.24	0.72	0.9	1.21	1.87	0.943333	04621///NOD-like receptor signaling pathway+++05160///Hepatitis C+++05162///Measles+++05164///Influenza A+++05168///Herpes simplex virus 1 infection+++05169///Epstein-Barr virus infection
21949	Tnfsf8	mRNA	-1.16176	9.95e-07	2.08	1.93	1.57	0.82	0.77	0.8	1.86	0.796667	04060///Cytokine-cytokine receptor interaction
93706	Pcdhgc3	mRNA	-0.59059	0.00525158	1.99	1.68	1.89	1.15	1.26	1.25	1.85333	1.22
103841	Cuedc1	mRNA	-1.17745	4.35e-06	1.79	1.85	1.83	0.89	0.8	0.71	1.82333	0.8
85031	Pla1a	mRNA	-1.38962	0.000304	2.06	1.81	1.58	0.57	0.64	0.9	1.81667	0.703333	04014///Ras signaling pathway
58226	Cacna1h	mRNA	-0.377935	0.0284861	1.65	1.79	1.95	1.42	1.25	1.42	1.79667	1.36333	04010///MAPK signaling pathway+++04020///Calcium signaling pathway+++04713///Circadian entrainment+++04925///Aldosterone synthesis and secretion+++04927///Cortisol synthesis and secretion+++04929///GnRH secretion+++04934///Cushing syndrome
240505	Cdc42bpg	mRNA	-0.696512	0.000505	1.71	1.54	2.11	0.97	1.09	1.19	1.78667	1.08333
68226	Efcab2	mRNA	-0.544515	0.0347228	1.82	1.78	1.68	1.15	1.22	1.21	1.76	1.19333
11854	Rhod	mRNA	-1.31278	0.0020159	1.69	1.66	1.81	0.94	0.45	0.56	1.72	0.65	04360///Axon guidance
29863	Pde7b	mRNA	-0.705061	0.000387	1.68	1.74	1.73	0.99	1.1	1.04	1.71667	1.04333	00230///Purine metabolism+++05032///Morphine addiction
209047	Gipc3	mRNA	-0.854838	0.000528	1.6	1.66	1.87	1.04	0.94	0.87	1.71	0.95
260299	Cadm4	mRNA	-1.12648	0.00217527	2.22	1.34	1.53	0.83	0.83	0.64	1.69667	0.766667
243219	2900026A02Rik	mRNA	-1.01553	5.58e-08	1.8	1.73	1.46	0.79	0.77	0.92	1.66333	0.826667
78926	Gas2l1	mRNA	-0.701028	0.0409958	1.66	1.34	1.99	1.24	1.05	0.82	1.66333	1.03667
672498	Gm9564	mRNA	-2.16163	0.00105812	1.76	1.53	1.47	0.53	0.18	0.35	1.58667	0.353333
17075	Epcam	mRNA	-0.8605	0.0248819	1.32	1.7	1.73	0.75	0.9	0.94	1.58333	0.863333
58996	Arhgap23	mRNA	-0.723052	0.00345493	1.74	1.33	1.51	0.91	0.79	0.97	1.52667	0.89
380863	Tmem171	mRNA	-1.50961	0.00512963	1.5	1.82	1.11	0.6	0.6	0.41	1.47667	0.536667
72514	Fgfbp3	mRNA	-1.43695	0.000832	1.62	1.48	1.24	0.5	0.44	0.64	1.44667	0.526667
13143	Dapk2	mRNA	-1.09094	0.0168252	1.47	1.14	1.52	0.57	0.73	0.64	1.37667	0.646667	04140///Autophagy - animal+++05200///Pathways in cancer+++05219///Bladder cancer
80708	Pacsin3	mRNA	-0.933312	0.041488	1.14	1.19	1.75	0.65	0.73	0.71	1.36	0.696667
216858	Kctd11	mRNA	-0.887599	0.0107772	1.45	1.17	1.41	0.69	0.66	0.8	1.34333	0.716667
226352	Epb41l5	mRNA	-0.625434	0.00618213	1.37	1.39	1.25	0.84	0.99	0.73	1.33667	0.853333
115490200	LOC115490200	mRNA	-2.07261	1.32e-11	1.29	1.24	1.34	0.4	0.22	0.31	1.29	0.31
12287	Cacna1b	mRNA	-0.5726	0.00417271	1.29	1.38	1.18	0.8	0.85	0.74	1.28333	0.796667	04010///MAPK signaling pathway+++04020///Calcium signaling pathway+++04721///Synaptic vesicle cycle+++04723///Retrograde endocannabinoid signaling+++04725///Cholinergic synapse+++04726///Serotonergic synapse+++04727///GABAergic synapse+++04728///Dopaminergic synapse+++04930///Type II diabetes mellitus+++05032///Morphine addiction+++05033///Nicotine addiction
70839	P2ry12	mRNA	-1.28897	0.0014272	1.15	1.46	1.07	0.37	0.46	0.67	1.22667	0.5	04611///Platelet activation
68337	Crip2	mRNA	-1.54393	0.0090235	1.29	1.29	1.08	0.51	0.38	0.34	1.22	0.41
232670	Tspan33	mRNA	-1.48752	0.000692	1.26	1.14	1.24	0.41	0.33	0.54	1.21333	0.426667
12124	Bik	mRNA	-1.63924	0.0225231	1.07	1.2	1.36	0.56	0.39	0.28	1.21	0.41	01522///Endocrine resistance
20856	Stc2	mRNA	-2.31314	7.47e-06	1.41	1.07	1.13	0.34	0.23	0.14	1.20333	0.236667
223780	Adm2	mRNA	-1.25848	0.0379535	1.41	1.13	1.05	0.4	0.48	0.6	1.19667	0.493333
75573	Prr29	mRNA	-2.66462	0.00420286	1.15	1.41	0.95	0.14	0.17	0.27	1.17	0.193333
16981	Lrrn3	mRNA	-1.68622	2.21e-06	0.95	0.89	1.52	0.38	0.31	0.35	1.12	0.346667
22337	Vdr	mRNA	-1.55574	1.34e-07	0.98	1.12	1.18	0.43	0.28	0.39	1.09333	0.366667	04928///Parathyroid hormone synthesis, secretion and action+++04961///Endocrine and other factor-regulated calcium reabsorption+++04978///Mineral absorption+++05152///Tuberculosis
83557	Lin28a	mRNA	-1.3476	5.61e-05	1.16	1.01	0.97	0.35	0.44	0.41	1.04667	0.4
14659	Glrp1	mRNA	-1.48051	0.008104	1.2	1.07	0.81	0.32	0.42	0.49	1.02667	0.41
241633	Atp8b4	mRNA	-0.969593	0.000419	1.07	1.12	0.8	0.52	0.43	0.55	0.996667	0.5
69784	1500009L16Rik	mRNA	-1.66427	0.021299	0.92	0.89	1.11	0.4	0.31	0.22	0.973333	0.31
117167	Steap4	mRNA	-0.890244	0.0278789	1.07	1.04	0.8	0.6	0.53	0.42	0.97	0.516667
54373	Prss16	mRNA	-1.06522	0.0379833	0.95	0.93	0.98	0.31	0.59	0.45	0.953333	0.45
21948	Cd70	mRNA	-2.28239	0.023785	1.08	0.95	0.76	0.19	0.06	0.31	0.93	0.186667	04060///Cytokine-cytokine receptor interaction
240327	Gm4951	mRNA	-1.40372	0.000701	0.98	1.04	0.76	0.47	0.27	0.31	0.926667	0.35
320683	Zfp629	mRNA	-0.625675	0.0259529	0.86	0.94	0.98	0.64	0.51	0.6	0.926667	0.583333
22634	Plagl1	mRNA	-1.84163	2.64e-08	0.88	1.17	0.72	0.22	0.34	0.24	0.923333	0.266667
72258	Kcnk10	mRNA	-1.54888	0.000206	1.32	0.6	0.72	0.26	0.44	0.28	0.88	0.326667	04971///Gastric acid secretion
12286	Cacna1a	mRNA	-0.750683	0.0031094	0.74	0.91	0.99	0.52	0.6	0.41	0.88	0.51	04010///MAPK signaling pathway+++04020///Calcium signaling pathway+++04721///Synaptic vesicle cycle+++04723///Retrograde endocannabinoid signaling+++04724///Glutamatergic synapse+++04725///Cholinergic synapse+++04726///Serotonergic synapse+++04727///GABAergic synapse+++04728///Dopaminergic synapse+++04730///Long-term depression+++04742///Taste transduction+++04930///Type II diabetes mellitus+++05…
23972	Papss2	mRNA	-0.928014	0.0170319	0.79	0.83	0.94	0.42	0.53	0.38	0.853333	0.443333	00230///Purine metabolism+++00261///Monobactam biosynthesis+++00450///Selenocompound metabolism+++00920///Sulfur metabolism
16400	Itga3	mRNA	-1.09779	0.000583	0.94	0.74	0.83	0.36	0.45	0.34	0.836667	0.383333	04151///PI3K-Akt signaling pathway+++04510///Focal adhesion+++04512///ECM-receptor interaction+++04640///Hematopoietic cell lineage+++04810///Regulation of actin cytoskeleton+++05165///Human papillomavirus infection+++05200///Pathways in cancer+++05222///Small cell lung cancer+++05410///Hypertrophic cardiomyopathy (HCM)+++05412///Arrhythmogenic right ventricular cardiomyopathy (ARVC)+++05414///Di…
320277	Spef2	mRNA	-1.05599	0.015423	0.63	0.8	1.03	0.56	0.49	0.19	0.82	0.413333
330723	Htra4	mRNA	-2.1689	0.000126	0.8	0.99	0.66	0.12	0.19	0.23	0.816667	0.18
100322896	Dthd1	mRNA	-0.990879	0.0484243	0.65	0.92	0.86	0.25	0.54	0.42	0.81	0.403333
244694	Kdm4d	mRNA	-1.07038	0.0247722	0.91	0.72	0.77	0.46	0.4	0.31	0.8	0.39
238871	Pde4d	mRNA	-0.58705	0.00855588	0.73	0.94	0.72	0.61	0.49	0.5	0.796667	0.533333	00230///Purine metabolism+++04024///cAMP signaling pathway+++04928///Parathyroid hormone synthesis, secretion and action+++05032///Morphine addiction
74191	P2ry13	mRNA	-1.89549	0.000161	0.89	0.77	0.69	0.22	0.2	0.2	0.783333	0.206667	04080///Neuroactive ligand-receptor interaction
666938	Bend4	mRNA	-0.9543	0.000144	0.74	0.78	0.69	0.36	0.43	0.35	0.736667	0.38
18218	Dusp8	mRNA	-0.807862	0.0309643	0.69	0.81	0.63	0.37	0.43	0.39	0.71	0.396667	04010///MAPK signaling pathway+++04361///Axon regeneration
171180	Syt12	mRNA	-1.53281	0.00498219	0.74	0.7	0.68	0.45	0.19	0.11	0.706667	0.25
20732	Spint1	mRNA	-1.28361	0.038006	0.72	0.75	0.59	0.33	0.13	0.36	0.686667	0.273333	05202///Transcriptional misregulation in cancer+++05215///Prostate cancer
19217	Ptger2	mRNA	-1.39317	0.0137529	0.53	0.68	0.6	0.11	0.21	0.33	0.603333	0.216667	04024///cAMP signaling pathway+++04080///Neuroactive ligand-receptor interaction+++04750///Inflammatory mediator regulation of TRP channels+++04924///Renin secretion+++05163///Human cytomegalovirus infection+++05200///Pathways in cancer
22062	Trp73	mRNA	-1.11183	0.00738192	0.66	0.6	0.55	0.18	0.3	0.34	0.603333	0.273333	04115///p53 signaling pathway+++04390///Hippo signaling pathway+++04722///Neurotrophin signaling pathway+++05162///Measles
24064	Spry2	mRNA	-1.8077	0.0102533	0.52	0.66	0.6	0.29	0.1	0.13	0.593333	0.173333	04013///MAPK signaling pathway - fly+++05206///MicroRNAs in cancer
20362	Septin8	mRNA	-1.00183	0.0274656	0.6	0.62	0.49	0.33	0.21	0.31	0.57	0.283333	05100///Bacterial invasion of epithelial cells+++05131///Shigellosis
329540	Nol4l	mRNA	-1.13326	0.00113587	0.66	0.54	0.5	0.26	0.27	0.23	0.566667	0.253333
242915	Garem2	mRNA	-1.63565	0.000569	0.54	0.63	0.49	0.15	0.17	0.21	0.553333	0.176667
278279	Tmtc2	mRNA	-2.25122	1.74e-08	0.58	0.54	0.51	0.11	0.13	0.1	0.543333	0.113333
18008	Nes	mRNA	-0.79361	0.0340767	0.58	0.53	0.52	0.32	0.26	0.34	0.543333	0.306667
216835	Usp43	mRNA	-2.01395	2.99e-05	0.52	0.59	0.51	0.15	0.16	0.09	0.54	0.133333
13400	Dmpk	mRNA	-1.24063	0.0459417	0.47	0.5	0.59	0.17	0.29	0.2	0.52	0.22
14425	Galnt3	mRNA	-1.2944	0.0125144	0.54	0.47	0.53	0.15	0.21	0.26	0.513333	0.206667	00512///Mucin type O-glycan biosynthesis+++00514///Other types of O-glycan biosynthesis
12740	Cldn4	mRNA	-3.39693	0.000904	0.51	0.49	0.51	0.03	0.09	0.03	0.503333	0.05	04514///Cell adhesion molecules (CAMs)+++04530///Tight junction+++04670///Leukocyte transendothelial migration+++05130///Pathogenic Escherichia coli infection+++05160///Hepatitis C
14012	Mpzl2	mRNA	-1.47404	0.0124262	0.57	0.59	0.35	0.17	0.22	0.14	0.503333	0.176667
104271	Tex15	mRNA	-0.97539	0.00156169	0.5	0.54	0.43	0.23	0.27	0.51	0.49	0.336667
22359	Vldlr	mRNA	-1.12078	0.00116489	0.6	0.43	0.4	0.2	0.21	0.25	0.476667	0.22
13876	Erg	mRNA	-1.87672	0.00228332	0.47	0.48	0.43	0.15	0.15	0.08	0.46	0.126667	05202///Transcriptional misregulation in cancer+++05215///Prostate cancer
13842	Epha8	mRNA	-1.66204	0.000571	0.41	0.49	0.41	0.16	0.13	0.12	0.436667	0.136667	04360///Axon guidance
75718	Vwa5b1	mRNA	-1.09196	0.0138471	0.38	0.37	0.53	0.24	0.14	0.17	0.426667	0.183333
16542	Kdr	mRNA	-1.80431	0.00011	0.42	0.42	0.43	0.16	0.08	0.11	0.423333	0.116667	01521///EGFR tyrosine kinase inhibitor resistance+++04010///MAPK signaling pathway+++04014///Ras signaling pathway+++04015///Rap1 signaling pathway+++04151///PI3K-Akt signaling pathway+++04370///VEGF signaling pathway+++04510///Focal adhesion+++05205///Proteoglycans in cancer+++05418///Fluid shear stress and atherosclerosis
21923	Tnc	mRNA	-1.25428	0.0113482	0.42	0.41	0.35	0.08	0.15	0.28	0.393333	0.17	04151///PI3K-Akt signaling pathway+++04510///Focal adhesion+++04512///ECM-receptor interaction+++05165///Human papillomavirus infection+++05206///MicroRNAs in cancer
381983	Lmtk3	mRNA	-1.22085	0.0161823	0.35	0.32	0.5	0.21	0.15	0.16	0.39	0.173333
102641031	LOC102641031	mRNA	-1.52522	0.0131903	0.37	0.39	0.39	0.13	0.15	0.09	0.383333	0.123333
67573	Loxl4	mRNA	-1.26863	0.0292594	0.3	0.29	0.32	0.18	0.11	0.08	0.303333	0.123333
329650	Med12l	mRNA	-0.879951	0.034134	0.25	0.31	0.31	0.19	0.17	0.12	0.29	0.16	04919///Thyroid hormone signaling pathway
50997	Mpp2	mRNA	-1.7426	0.0201755	0.22	0.31	0.29	0.07	0.11	0.07	0.273333	0.0833333
68187	Fam135a	mRNA	-1.35639	0.0282682	0.3	0.19	0.29	0.1	0.1	0.11	0.26	0.103333
241520	Fam171b	mRNA	-1.70311	0.0157247	0.25	0.22	0.17	0.07	0.04	0.09	0.213333	0.0666667
208869	Dock3	mRNA	-1.13414	0.0437184	0.18	0.17	0.24	0.1	0.06	0.11	0.196667	0.09
56175	Bace2	mRNA	-4.20752	0.0456798	0.11	0.25	0.22	0	0	0.04	0.193333	0.0133333	05010///Alzheimer disease
