# Supplementary material for: MCT1-governed pyruvate metabolism is essential for antibody class-switch recombination through H3K27 acetylation
Source: Nat Commun. 2024 Jan 2;15:163. doi: 10.1038/s41467-023-44540-0 (PMC10762154; doi:10.1038/s41467-023-44540-0)
Supplement: Supplementary file 7 — Supplementary Data 4 [file 41467_2023_44540_MOESM7_ESM.xlsx]

## Sheet: Intra-metabolites
Supplementary Data S4	13C-labeled glucose flux analysis of day 0 B cells
Intracellular metabolites of day 0 B cells
Compound	CON-3ul-C12	M-3ul-1h-CON1	M-3ul-1h-CON2	M-3ul-1h-CON3	M-3ul-1h-CON4	M-3ul-1h-KO1	M-3ul-1h-KO2	M-3ul-1h-KO3	M-3ul-1h-KO4	M-3ul-30min-CON1	M-3ul-30min-CON3	M-3ul-30min-CON4	M-3ul-30min-KO1	M-3ul-30min-KO2	M-3ul-30min-KO3	M-3ul-30min-KO4	M-3ul-3h-CON1	M-3ul-3h-CON2	M-3ul-3h-CON3	M-3ul-3h-CON4	M-3ul-3h-KO1	M-3ul-3h-KO2	M-3ul-3h-KO3	M-3ul-3h-KO4	QC1-3ul	QC3-2ul	QC3-3ul
2-HG*C5H8O5	242290	149893	169828	175755	159020	195839	181972	186228	188793	244063	137482	175422	157399	179615	180381	205135	178990	179827	197982	173742	161948	137858	149039	130593	187910	157355	178766
2-HG*m1	0	2250.3	200.588	373.188	3434.28	2932.15	4039.77	5092.37	135.891	0	0	0	0	1369.2	0	0	16267.9	21705.1	24806.1	24498.2	20644	13394.9	22430.6	19958.2	7557.53	3686.8	10010.9
2-HG*m2	0	10820.6	19355.1	14941.8	10452.5	23220.5	26763.3	27529.5	22381.4	7317.08	5149.05	4933.98	7302.37	0	11832.6	9068.58	39358.4	43161.1	45118.7	39437.8	53369.3	48434	48463.3	48948.9	28022.7	23407.6	22651.7
2-HG*m3	0	0	0	0	0	6845.98	5484.04	5969.18	6557.74	0	0	0	0	0	0	0	12151.7	18562.3	16566.3	13409.8	32680.5	31870.2	27733.3	30323.1	9598.92	11048.3	12916.1
2-HG*m4	0	0	0	0	0	0	0	0	0	0	0	0	0	0	0	0	0	0	0	0	9748.01	8282.28	0	0	0	0	0
2-HG*m5	0	0	0	0	0	0	0	0	0	0	0	0	0	0	0	0	0	0	0	0	0	0	0	0	0	0	0
3PG/2PG*C3H7O7P	267620	85264.9	143471	115202	109582	204179	183668	143070	148099	221984	180088	258830	178174	219501	191210	234174	121411	67320.2	92720.2	116302	88692.8	108251	104718	123359	256021	180802	160080
3PG/2PG*m3	0	174990	136923	149706	205853	296781	278488	316478	417714	684838	426259	701904	413408	647694	603267	781826	88449	92700	93954	93118	103728	96879	86463	118682	314687	289612	286169
5-phosphoribosyl 1-pyrophosphate*C5H13O14P3	0	0	0	0	0	6322.15	0	0	0	6387.68	0	0	7456.17	8711.72	0	7458.28	0	0	0	0	0	0	0	0	0	0	0
5-phosphoribosyl 1-pyrophosphate*m5	0	5381	7270	10362	8124	9814	8185	8269	9272	17503	10786	11241	12032	18021	11791	12957	0	0	0	0	5622	0	5051	0	0	8058	5686
a-ketoglutarate*C5H6O5	0	699164	740695	574602	492236	616252	755221	621098	792660	817189	548311	547320	948995	575572	832483	511042	568400	623391	869393	683093	464088	810224	354197	688377	582726	718213	584084
a-ketoglutarate*m1	0	0	0	0	0	0	0	0	0	0	0	0	0	0	0	0	0	0	0	0	0	0	0	0	0	0	0
a-ketoglutarate*m2	0	5534.63	4929.92	0	0	0	10302.3	8965.41	10391.3	4193.34	0	0	0	0	0	0	0	9339.03	9581.12	0	0	0	0	0	0	12053.7	11877.7
a-ketoglutarate*m3	0	0	0	0	0	0	0	0	0	0	0	0	0	0	0	0	0	0	0	0	0	0	0	0	0	0	0
a-ketoglutarate*m4	0	0	0	0	0	0	0	0	0	0	0	0	0	0	0	0	0	0	0	0	0	0	0	0	0	0	0
a-ketoglutarate*m5	0	0	0	0	0	0	0	0	0	0	0	0	0	0	0	0	0	0	0	0	0	0	0	0	0	0	0
		5534.63	4929.92	0	0	0	10302.3	8965.41	10391.3	4193.34	0	0	0	0	0	0	0	9339.03	9581.12	0	0	0	0	0
acetyl-CoA*C23H38N7O17P3S	40696.2	30772	16077.3	26225.8	24968.4	35146.6	29429.4	28587.3	45865.2	47258.1	42784.2	57240.3	42571.4	20668.6	48096.4	41506.1	19703.9	16319.7	39754.7	37488.7	11662.7	17409.5	31869.5	0	35570.9	17495.9	18686.3
acetyl-CoA*m2	0	0	0	0	0	0	0	7081.91	12762.3	0	0	9198.66	0	0	11208.2	10865.1	0	0	0	0	0	0	0	0	6447.39	0	0
aconitate*C6H6O6	285882	142372	200422	183934	184127	136271	163627	153380	157811	309262	257746	350183	228601	271692	265891	308640	164467	164475	165008	151769	103870	87644.8	112306	114238	200770	182725	188707
aconitate*m1	0	23709.7	24369	17229.6	24309.4	24678.8	23028.7	24524.1	24958.7	10971.2	1599.08	13547.4	10662.8	8869.36	9464.62	13343.7	25502.4	29431.2	33574.9	28043	23106.7	32337.6	27533	20942.7	13056.7	22643.3	18329.7
aconitate*m2	0	38812	51072.1	45242.1	41148	59219.8	70035.2	64252.1	67568	66126.7	47749.9	49093.9	54798.7	80409.6	65141.6	67080.2	44065.7	43497.3	46628.9	39722	51511.2	48973.8	45158.7	44236.2	53582.4	51967.4	47488.1
aconitate*m3	0	0	9611.35	10509.2	2102.75	23523.2	23459.8	32816.6	24944	5061.76	0	2481.51	0	0	8253.62	6001.05	18572.7	21415.1	18401.6	11402.6	32437.1	37896.5	47155.7	33229.2	20374	13886.8	15647
aconitate*m4	0	43601.3	6617.86	22636.5	5132.78	62002.8	67189.6	28272.3	43706.7	5157.06	0	0	14804.7	9480.25	5537.05	0	23191.2	33432.9	32141.7	28057.2	47826.4	35571.8	53341.5	25797	0	17718.1	25414.9
aconitate*m5	0	0	0	0	0	8276.67	15401.2	11164	9034.58	0	0	0	0	0	0	0	0	5601.62	4379.35	30164.4	18164.7	0	15324.2	26525.7	9180.8	4764.03	4648.67
aconitate*m6	0	0	0	0	0	0	0	0	0	0	0	0	0	0	0	0	0	0	0	0	0	0	0	0	0	0	0
		106123	91670.3	95617.3	72693	177701	199115	161029	170212	87316.7	49349	65122.8	80266.3	98759.3	88396.9	86424.9	111332	133378	135126	137389	173046	154780	188513	150731
ADP/dGDP*C10H15N5O10P2	1.95635e+06	3.99691e+06	4.99036e+06	4.35074e+06	4.26253e+06	3.60474e+06	4.04699e+06	4.10829e+06	4.37675e+06	9.13634e+06	5.23052e+06	6.13369e+06	3.67706e+06	5.13329e+06	4.47553e+06	4.53297e+06	3.6746e+06	3.77251e+06	3.5092e+06	3.17234e+06	2.2459e+06	1.95372e+06	1.91712e+06	1.8317e+06	4.50431e+06	4.24621e+06	4.07396e+06
ADP/dGDP*m5	0	467688	540244	471041	486569	437971	452273	489544	537474	803613	454880	557192	345234	453277	410666	460511	983915	1.01302e+06	946570	914784	554564	507821	432594	440556	669019	584897	575892
AMP*C10H14N5O7P	926239	690432	827296	908223	942410	1.26362e+06	1.31293e+06	1.52524e+06	1.83543e+06	871366	978858	1.30942e+06	1.63672e+06	2.22372e+06	1.69712e+06	2.22365e+06	506554	634762	623895	540151	771455	785389	821590	743261	993843	956590	968442
AMP*m5	0	95445.3	100267	114338	112918	149260	179602	198214	238777	90259.2	101165	135291	164376	220967	172393	216598	147094	189125	183277	170443	225202	229874	248333	210529	161336	151008	150265
Asp*C4H7NO4	80145.6	72331.5	90099.4	89593.5	89365.7	76035.8	114884	68574.9	75042.8	197764	135061	195490	142052	165837	151043	195383	61292.7	56721.9	61052.3	58325.3	39358.4	37456.1	38526.4	35038.4	136374	112584	146639
Asp*m1	0	40142.5	0	89559.6	44727.1	0	305097	0	0	27852.4	19850.1	0	0	81868.4	0	0	0	0	0	0	17537.1	0	0	0	38584.7	87126.7	127971
Asp*m2	0	12803	15389.7	16269.5	12433.9	25351.7	27193.5	22737.8	20448.1	12885.5	10681.1	12556.9	16740.4	32355.6	17202.1	18844.6	14240	13459.2	11931.7	13838.4	19914.7	12847.5	15838.2	14486.1	15822.9	17577.4	23897.1
Asp*m3	0	0	0	0	0	0	21135.3	0	0	0	0	0	0	0	0	0	0	0	0	0	0	0	0	0	0	0	20871.7
Asp*m4	0	0	0	6023.03	0	0	16400.2	0	8461.53	0	0	0	0	0	0	0	0	0	0	0	0	5077.45	5829.08	0	8914.09	8373.87	21112.5
ATP*C10H16N5O13P3	127781	565402	816378	477285	612551	319347	397327	411642	590296	4.96644e+06	965413	2.07791e+06	614176	1.23169e+06	1.09369e+06	1.0976e+06	487913	518761	458980	360339	230940	226037	167326	183936	735722	660911	823909
ATP*m5	0	62473.3	88964.6	56738.7	68057.7	25424.9	37869.5	39489.7	83986.8	466925	97858.1	229867	49080.7	114094	112770	122025	97004.1	115482	99102	92808.4	23911.5	23058.6	22889.5	13292.2	83348.4	105507	93638
citrate*C6H8O7	476243	525416	617890	683551	574577	293518	352055	473420	513111	1.08696e+06	649525	797377	749654	1.01871e+06	858072	1.00108e+06	442744	583328	566088	552313	309411	367738	279827	297171	228294	614963	665164
citrate*m1	0	91521.4	114543	111209	113983	97253.5	126693	148814	178715	95067.6	48440	60864.2	86843.2	123622	59987.7	109170	120761	215812	188933	177675	146484	148961	141356	143931	31280.1	105384	106562
citrate*m2	0	214015	323663	301093	238117	256237	295071	415757	401431	311177	180017	216355	331451	417565	356464	401270	206450	341257	323426	247425	328920	341623	278889	280717	115089	309889	339595
citrate*m3	0	108516	93649.9	111666	104230	156233	172181	271783	241798	74742	37972.1	57013.4	77610.3	88662.6	67101.1	90599.3	128931	177513	146724	156535	315338	313683	254153	279106	40179.9	144036	148625
citrate*m4	0	59837.1	52625.3	84152.5	54131.4	123333	141212	160790	199802	34809.6	21939	17809.3	49800.6	67860.9	39919.9	64843.9	67103.4	95074.6	78814.3	74474.6	219662	214787	208201	209061	38751.7	89368.6	104415
citrate*m5	0	13691.7	9991.26	23809.8	16690.4	41266.4	52848	76272	88185.9	12457.8	0	0	5172.47	16634.6	0	18452.6	20017.9	18462.7	29821.5	35088.4	119345	117149	112740	110944	10140	36632.8	35865.3
citrate*m6	0	0	0	0	0	11026.1	0	14842.6	0	0	0	0	0	0	0	0	0	6333.41	6295.43	0	53409.6	40179.4	36412.7	40840.3	0	0	9300.85
		487581	594472	631931	527152	685348	788004	1.08826e+06	1.10993e+06	528254	288368	352042	550877	714345	523473	684336	543264	854453	774015	691199	1.18316e+06	1.17638e+06	1.03175e+06	1.0646e+06
Dihydroxyacetone phosphate*C3H7O6P	712995	74096.4	87884.4	96668.1	72932.4	81296.4	90926.7	80045.6	97435.1	75096	42793.7	57171	59890.7	82970	59458.6	72920	53584.9	57046.9	74423	77695.9	104727	90810.9	75334.8	79680.6	75334.8	76583.6	72164.3
Dihydroxyacetone phosphate*m3	0	464113	553604	556219	513606	541811	639329	602953	749206	606375	393555	552981	554745	721912	521036	562590	380570	356517	569439	548189	769971	758579	634486	670807	527255	547266	569005
fructose 1,6-bisphosphate*C6H14O12P2	2.82089e+06	175564	195990	212274	190352	215173	197656	180141	172217	150390	141972	172066	143938	151431	142519	172050	169851	179821	193769	181045	171468	161915	167972	165060	177914	172805	161434
fructose 1,6-bisphosphate*m6	0	3190727	3897747	3983194	3227053	3675679	3709878	3730582	3297874	2701690	2275270	2707941	2497568	3063783	2437093	2954844	2351433	2893172	2992854	2688803	3371517	3418422	0	3132285	3135369	3013636	3137258
fructose 6-phosphate*C6H13O9P	82920.4	10233.1	6890.45	0	8112.94	10827.2	6221.49	8948.6	10304.7	11333.8	10886	8598.1	14932.9	7891.74	12517.8	0	7007.99	0	6460.86	6536.73	5725.65	10286.5	0	8305.29	0	10591.1	6802.82
fructose 6-phosphate*m6	0	141627	129359	133158	146278	143932	155729	158881	154904	247087	210767	146057	154614	192787	147656	135347	92689	113441	105145	87439	139499	139030	103844	125822	132242	150241	151207
GDP*C10H15N5O11P2	405102	955329	1.08814e+06	1.12967e+06	1.05173e+06	1.01063e+06	1.04917e+06	1.15575e+06	1.18228e+06	1.70463e+06	1.11464e+06	1.30765e+06	964378	1.29146e+06	1.11294e+06	1.18222e+06	669119	783110	777573	622015	600020	532729	514230	472012	997861	884201	982320
GDP*m5	0	41924.7	46694.3	38445.5	39231.8	40014.9	38718.2	42071.6	51007.4	50919.6	25413.3	41408.9	26998.6	38441.3	28799.5	37790.2	103380	122527	106716	98205.8	86696.6	95069	89886.2	85206.4	70038.3	63776.4	50852
Gln*C5H10N2O3	2.71672e+06	1.16154e+06	1.24561e+06	1.15009e+06	1.30344e+06	1.4957e+06	1.64807e+06	1.7709e+06	2.01735e+06	736599	800107	696209	840358	959035	794407	818508	825323	826476	822538	816890	1.01973e+06	1.09262e+06	1.00841e+06	980373	955765	960392	1.0465e+06
Gln*m1	0	24993.9	20410.5	26074.1	21628	28821	28321.8	32404	31163.1	62272.2	40198.1	50857.5	35929.4	63263.7	48554.8	59624.6	12536.1	11209	12216.8	14117.2	4937.56	12816.3	5720.89	1665.95	31962	26815.8	28836.5
Gln*m2	0	0	0	0	0	3227.83	6387.87	7250.49	6853.89	0	0	0	0	0	0	0	0	0	0	0	0	0	0	0	0	0	0
Gln*m3	0	0	0	0	5237.33	6747.54	6944.2	7727.6	5868.61	5181.75	4948.35	6063.14	4825.87	6556.16	6119.99	6213.41	0	0	0	0	0	0	0	0	0	4978.6	5376.46
Gln*m4	0	0	0	0	0	0	0	0	0	0	0	0	0	0	0	0	0	0	0	0	0	0	0	0	0	0	0
Gln*m5	0	0	0	0	0	0	0	0	0	0	0	0	0	0	0	0	0	0	0	0	0	0	0	0	0	0	0
Glu*C5H9NO4	1.87811e+06	1.25315e+06	1.60641e+06	1.53461e+06	1.40895e+06	1.085e+06	1.14799e+06	1.1331e+06	1.1776e+06	2.29615e+06	1.61749e+06	2.10121e+06	1.6521e+06	2.07067e+06	1.80578e+06	2.08613e+06	1.14553e+06	1.31118e+06	1.33743e+06	1.22019e+06	697525	738823	719586	660700	1.37034e+06	1.45328e+06	1.44874e+06
Glu*m1	0	189018	200261	243198	203759	198933	269497	199346	249642	113359	91221.5	55726.4	93296.1	163077	95206.5	101390	275681	307206	309149	273308	219429	188268	186603	172511	212855	206614	239811
Glu*m2	0	305920	391204	366036	330304	518830	514901	538632	520405	239698	180434	219415	293534	375813	320691	377283	341307	395359	425556	367500	383863	368996	374436	345563	340777	351102	336081
Glu*m3	0	171346	175218	321335	305867	237081	455946	241085	303389	210465	169578	98544.2	191368	307132	199024	88838.8	151714	151846	225082	146958	362928	289064	288163	256717	319708	384069	425899
Glu*m4	0	41601.1	49728.6	41930.7	37994.8	131126	139130	131975	134567	14423.8	15390.3	12159.3	19885	29144.5	22182	27204.3	56324.5	67761	69034.7	61479.3	172438	169002	168077	162731	64766.3	74270.8	73880.8
Glu*m5	0	0	0	0	0	0	17667.9	0	0	0	0	0	0	0	0	0	0	0	0	0	69967.7	60060.5	52057.8	50241.4	0	5312.02	13609.3
glucose 6-phosphate*C6H13O9P	142186	12748.6	12502.8	13057.4	15172.2	13510.5	15054.7	17640.7	17944.2	19690.3	25518.6	19657.2	11502.6	17569.1	15045.1	18995.7	9930.66	8435.67	8122.56	8418.57	10441.5	10102.7	9209.34	9089.66	13294.7	12017.7	13683.6
glucose 6-phosphate*m6	0	327357	348668	429772	521916	503018	386252	650579	619976	645249	665069	686567	453897	664540	620079	785919	292357	312427	229367	205789	239697	250409	227384	282489	407125	431515	447953
glucose*C6H12O6	328323	37346	47969.2	54351	46628.1	48214.9	48631.7	53932.1	80769.3	164407	60479.5	94331.1	67688.4	84595	91646.8	93455.9	32572.5	31211.1	27540.4	32680.5	35000.4	40996.4	34267.4	30891.6	66385.7	70417.6	69919.6
glucose*m6	0	154750	203236	215624	209373	215029	237318	237742	374952	255429	187916	396829	286529	317194	390248	453759	139743	116071	114248	136736	158245	175594	166206	136499	227263	224728	242860
Glyceraldehyde 3-phosphate*C3H7O6P	0	0	0	0	0	0	0	0	0	0	0	0	5833.39	5663.86	7332.31	0	0	5204.88	0	0	0	0	0	5647.32	0	0	0
Glyceraldehyde 3-phosphate*m3	0	9619	10487	12167	8361	18472	9899	10126	16682	6507	0	0	14508	10968	0	6958	5248	7038	11432	0	17139	0	9158	10396	9323	10875	11205
glycerol 3-phosphate*C3H9O6P	395648	211318	217787	253238	265303	266912	238884	275877	296299	230003	180097	194652	175775	211231	158383	202695	170998	203612	198228	197549	187418	201089	174444	190443	200166	216870	211999
glycerol 3-phosphate*m3	0	219711	215871	207808	287481	244937	263087	332309	376148	380371	267274	291404	180893	227846	195839	212667	184203	183048	184236	173959	188960	173701	169197	178105	207316	232675	236587
GMP*C10H14N5O8P	189327	171127	0	209820	160633	222390	208596	192980	165126	81377.1	96354.4	118388	133460	185013	126478	161681	136212	182512	173533	144567	198649	194843	182541	190145	166163	167106	159277
GMP*m5	0	9959.87	0	16051.6	11192.2	12226.8	6127.69	13909.4	9914.43	4401.83	2847.19	0	16027.3	19776	0	2134.86	28241.5	33880.9	30828.7	20439.7	23724.5	36604.4	27917	33875.6	15231.5	11341.2	10700.7
IMP*C10H13N4O8P	7.2248e+06	5.64752e+06	6.81574e+06	7.17411e+06	4.68107e+06	5.9041e+06	5.22155e+06	4.15455e+06	1.94504e+06	378963	297043	315211	429041	462373	362293	441318	5.15993e+06	6.9143e+06	6.63676e+06	6.15462e+06	6.69545e+06	6.70279e+06	6.05484e+06	6.11842e+06	4.23044e+06	4.39813e+06	4.37928e+06
IMP*m5	0	692885	830576	872388	603036	786035	687614	586423	298590	110365	86758.9	92826.4	110309	122100	105409	124268	1.47351e+06	1.93643e+06	1.94164e+06	1.78497e+06	1.9467e+06	1.9635e+06	1.74929e+06	1.80028e+06	908564	945516	979527
isocitrate*C6H8O7	93077.6	47458.4	52784.4	0	53183	35921.6	42300.2	0	39015.2	81871.1	67938.4	88328.7	69394.9	90480.9	75532	88902.6	47660.3	48796.3	47823.8	44428.8	25875.5	0	34045.1	27715.7	47930.7	61687	6529.25
isocitrate*m1	0	3833.53	14695.3	9142.92	3119.62	3863.61	12342.5	16255.6	10459.3	603.718	0	932.112	1953.46	287.001	1960.59	1720.7	6034.33	6137.96	15059.7	14113.8	5159.71	8186.46	12246.8	3531.17	3743.17	4324.37	6710.29
isocitrate*m2	0	26308.5	17033.3	14568.4	16755.7	34089.7	33998.5	33399.1	36101.3	26574.2	24743.9	23534.1	23864.6	33156.8	28871.2	33728.8	14381.1	24429.6	21878.4	18761.2	18624.6	18461.2	18258.7	14318.8	32091.7	19870.3	32509.6
isocitrate*m3	0	0	5322.51	0	0	4708.15	5727.37	4147.75	9355.49	0	0	0	0	0	0	0	0	0	0	0	7659.21	6616.59	10306.9	14025.2	0	6106.49	4506.5
isocitrate*m4	0	0	0	0	0	0	0	7009.77	0	0	0	0	0	0	0	0	0	0	0	0	0	9196.53	4883.19	8185.21	0	0	0
isocitrate*m5	0	0	0	0	0	9163.1	0	0	0	0	0	0	0	0	0	0	0	0	0	0	9330.89	0	6670.43	0	0	0	0
isocitrate*m6	0	0	0	0	0	0	0	0	0	0	0	0	0	0	0	0	0	0	0	0	0	0	0	0	0	0	0
		30142	37051.1	23711.3	19875.3	51824.6	52068.4	60812.3	55916.1	27177.9	24743.9	24466.2	25818	33443.8	30831.8	35449.5	20415.4	30567.6	36938.1	32875	40774.4	42460.8	52366	40060.3
lactate*C3H6O3	7.67785e+07	3.10733e+07	3.73604e+07	3.93536e+07	3.40292e+07	4.27586e+07	3.48257e+07	3.70444e+07	4.4982e+07	5.96157e+07	2.68768e+07	2.81582e+07	2.67028e+07	2.97644e+07	2.82464e+07	2.99941e+07	3.17243e+07	3.44571e+07	3.21802e+07	3.23001e+07	3.04859e+07	3.15573e+07	2.87636e+07	2.85738e+07	3.55498e+07	3.45578e+07	3.4626e+07
lactate*m3	0	27696098	29789873	28352589	26455533	52199215	54339807	52941762	45384066	33035507	33866941	26769230	39351291	44734078	34636802	35989896	27301921	31437104	31062819	27825130	67142732	64534509	63737863	63410337	38420315	38259054	38250560
malate*C4H6O5	723687	573337	745507	717003	633361	634208	594643	597809	579026	2.72998e+06	553445	820591	574556	802777	685091	795924	455932	539064	513503	465289	361444	324958	343291	311880	835405	717408	689971
malate*m1	0	84648.3	110854	113104	92115.1	164638	157224	151188	144152	33293.8	8777.65	13267.4	18342.2	28045	32288.6	36640.2	110192	136675	145494	120007	137582	143257	118611	110553	111030	86081.8	91950.1
malate*m2	0	137789	171576	199317	164388	297855	313523	292553	310568	90976.8	59542	68018.8	89252.3	133528	106367	130556	142679	148976	147847	122205	204301	206678	185345	179655	169323	148975	166742
malate*m3	0	46922.3	61094.7	63098.3	41686.3	161809	155410	156663	142337	29540.1	14341.7	14839.1	23502.6	26143.8	24127	37147.4	60686.1	63679.6	70346.3	69851.9	169500	148863	159037	152172	86319.1	76163	74116.9
malate*m4	0	5652.18	5097.2	6614.8	4879.56	26682.1	31122.6	26576.3	29852.7	0	0	0	0	0	0	0	7422.19	11799.5	10732.3	8999.84	55738.8	74235.5	62338.2	69236.4	22627	22927.2	17638.5
		275012	348622	382134	303069	650984	657280	626981	626910	153811	82661.3	96125.3	131097	187716	162783	204344	320979	361130	374420	321064	567122	573033	525332	511617
NAD*C21H28N7O14P2	20808	29504.6	21118.3	38596	27175.9	31775.2	26830.3	32218	34462.2	46460	24398.1	43766.8	29464.2	47109.7	32085.6	42767.7	12844.3	14729	14734	15156.6	19639.9	16057.3	17914.2	22270	28393.2	25332.9	26882
NAD*m5	0	0	0	0	0	0	0	0	0	0	0	0	0	0	0	0	6112.43	6355.93	7321.55	7024.34	8864.88	0	8317.01	8944.85	0	0	0
NAD*m10	0	0	0	0	0	0	0	0	0	0	0	0	0	0	0	0	0	0	0	0	0	0	0	0	0	0	0
NADH*C21H29N7O14P2	0	0	0	0	0	0	0	0	0	0	0	0	0	0	0	0	0	0	0	0	0	0	0	0	0	0	0
NADH*m5	0	0	0	0	0	0	0	0	0	0	0	0	0	0	0	0	0	0	0	0	0	0	0	0	0	0	0
NADH*m10	0	0	0	0	0	0	0	0	0	0	0	0	0	0	0	0	0	0	0	0	0	0	0	0	0	0	0
NADP*C21H29N7O17P3	0	11323	13880	13576	14267.3	14562.4	13085.3	16063.6	12631.1	20468.7	14103.3	13458.7	10269.6	0	0	18383.4	11273.8	11282.6	7515.85	9675.5	8579.28	8377.44	7968.72	9087.65	10669.5	0	10995
NADP*m5	0	0	0	0	0	0	0	0	0	0	0	0	0	0	0	0	0	0	0	0	0	0	0	0	0	0	0
NADP*m10	0	0	0	0	0	0	0	0	0	0	0	0	0	0	0	0	0	0	0	0	0	0	0	0	0	0	0
NADPH*C21H30N7O17P3	0	0	0	0	0	0	0	0	0	0	0	0	0	0	0	0	0	0	0	0	0	0	0	0	0	0	0
NADPH*m5	0	0	0	0	0	0	0	0	0	0	0	0	0	0	0	0	0	0	0	0	0	0	0	0	0	0	0
NADPH*m10	0	0	0	0	0	0	0	0	0	0	0	0	0	0	0	0	0	0	0	0	0	0	0	0	0	0	0
phosphoenolpyruvate*C3H5O6P	48578.5	20074.2	26387.2	28681.1	23547.6	29310.7	29181.4	31064.9	31888.8	37754.2	35925.5	54793.4	43042.8	52864.4	46594.8	70935.2	21906	19422.9	20767.8	18934	19641.1	14819.7	27136.7	21715.8	39994.3	30451.9	28334.8
phosphoenolpyruvate*m3	0	36496	30238	34750	54906	76643	64008	82082	120260	170403	118254	259181	145248	205455	207718	286955	19915	17019	22366	26344	25459	26985	22732	35524	83155	83432	78755
pyruvate*C3H4O3	1.33813e+06	887126	1.06073e+06	819670	1.07283e+06	1.38534e+06	1.00829e+06	1.22889e+06	1.14917e+06	1.29427e+06	1.05614e+06	996402	922422	1.17908e+06	1.09104e+06	1.14131e+06	681403	764878	862151	857370	694097	980584	719051	1.17172e+06	1.05313e+06	992636	847858
pyruvate*m3	0	1378017	1746617	1563031	1362720	2458070	2585610	2356653	2135340	1918038	1777894	1909622	2327901	2641602	2463985	2879629	901645	992133	1126722	1042403	1913167	1847032	1788061	1758374	1738076	1674015	1646244
ribose 5-phosphate*C5H11O8P	174250	41382.5	49033.1	51569.6	55917.5	41671	46777.8	40019.2	63284.9	61481.9	47587.4	91804.4	52159.3	69026.9	100108	95867	28746.7	32325.2	53246.9	44748.6	49030	47955.1	39506.6	39956.8	56200.8	48819.7	44987.5
ribose 5-phosphate*m5	0	91974	107759	111497	107834	103413	105978	113624	155131	193299	160891	146457	228692	242655	195300	181547	85021	97215	110952	105996	114347	126406	113104	114481	124938	171969	145558
sedoheptulose 7-phosphate*C7H15O10P	31866.2	6854.71	7535.43	5659.67	6022.72	8859.04	0	6087.55	0	0	0	0	0	0	0	0	0	0	0	0	0	0	0	0	0	0	0
sedoheptulose 7-phosphate*m7	0	12499	11621	11043	11143	11454	12976	15724	14605	19655	15409	18699	17795	21949	18654	25120	10997	12927	12033	11797	13619	12719	10093	10532	13991	15368	15253
succinate*C4H6O4	2.03594e+06	1.52553e+06	1.61305e+06	1.53997e+06	1.78131e+06	1.73712e+06	1.34786e+06	1.98465e+06	2.33883e+06	3.11092e+06	1.26239e+06	1.56585e+06	1.3531e+06	1.83018e+06	1.72027e+06	2.10336e+06	1.46708e+06	1.59692e+06	1.29213e+06	1.40937e+06	1.37033e+06	1.40098e+06	1.20926e+06	1.32981e+06	1.70706e+06	1.74837e+06	1.59412e+06
succinate*m1	0	54806.9	61756.1	62824.6	41431	104208	94412.8	93131.6	80682	16037	12191.2	23136.9	22310.6	27820.9	33311.2	28408.3	72761.6	58106.6	74473.8	62507.1	84361.1	80548.1	81251.6	89385	52825.5	35223.6	47213.2
succinate*m2	0	58055.6	58759.5	68785.3	68216	150914	153376	143998	161678	43258.4	23688.1	34320.9	53800.9	72281.6	56753.7	76138	63585.5	65071.9	67748.6	68073.7	114049	104668	106095	98196.7	74250	73170.1	79440.9
succinate*m3	0	17231.7	18932.6	14790.5	18685.4	69517.7	81493.4	83769.9	83022.5	0	0	0	0	7372.4	5034.57	6831.33	25992.3	24516	26950.6	26841.7	83233.8	78628.6	80032.8	75721.3	29250.3	31539.2	30219
succinate*m4	0	0	0	0	5121.03	17690.9	22161.8	22224.9	20600	0	0	0	0	0	0	0	6427.22	6542.28	6967.17	7694.33	42695.5	38325.2	40695.6	43126	10710.1	11692	12082.8
		130094	139448	146400	133453	342331	351444	343124	345983	59295.4	35879.2	57457.8	76111.4	107475	95099.4	111378	168767	154237	176140	165117	324339	302170	308075	306429
UDP*C9H14N2O12P2	574769	1.01352e+06	1.30012e+06	1.15704e+06	1.21117e+06	1.15338e+06	1.17927e+06	1.27353e+06	1.36729e+06	1.78791e+06	1.11717e+06	1.43566e+06	860862	1.12716e+06	1.15402e+06	1.14339e+06	954830	933251	878377	844680	693145	595132	560877	522647	1.06468e+06	1.08286e+06	1.09234e+06
UDP*m5	0	72913.7	93384.6	81380.1	83890.7	77246.2	91900.4	95842	97540.5	124079	78429.4	86032.4	63811.7	81853.6	76831.2	90110.9	146982	131720	124328	114587	72156.9	60672.9	63347.6	61117.1	88913.1	92666.5	83825.9
UMP*C9H13N2O9P	1.76532e+06	1.559e+06	1.83804e+06	1.95844e+06	1.6088e+06	2.00286e+06	2.02098e+06	2.13204e+06	2.01676e+06	960359	1.03522e+06	1.19162e+06	1.44278e+06	1.78996e+06	1.43433e+06	1.71411e+06	1.25994e+06	1.70562e+06	1.66263e+06	1.49539e+06	1.81865e+06	1.89238e+06	1.77049e+06	1.73586e+06	1.50936e+06	1.54829e+06	1.60676e+06
UMP*m5	0	120631	133736	151314	120775	147069	152858	154946	146959	68312.5	75377.3	84746.8	114261	129823	109080	134546	187374	264477	245306	217954	203078	207791	193473	202705	144312	147414	154043

## Sheet: Extra-metabolites
Supernatant metabolites of day 0 B cells
Expected RT	m/z(expected)	Compound name	1ul-C12-con-	1ul-30min-con1	1ul-30min-con2	1ul-30min-con3	1ul-30min-con4	1ul-30min-ko1	1ul-30min-ko2	1ul-30min-ko3	1ul-30min-ko4	1ul-1h-con1	1ul-1h-con2	1ul-1h-con3	1ul-1h-con4	1ul-1h-ko1	1ul-1h-ko2	1ul-1h-ko3	1ul-1h-ko4	1ul-3h-con1	1ul-3h-con2	1ul-3h-con3	1ul-3h-con4	1ul-3h-ko1	1ul-3h-ko2	1ul-3h-ko3	1ul-3h-ko4	QC2	QC3
5.48	179.057	glucose*C6H12O6	257000000	6670000	8070000	7360000	6090000	6520000	6230000	6540000	6040000	5240000	7150000	5680000	6260000	4930000	6250000	5300000	5500000	5520000	4450000	6830000	5050000	4850000	4670000	7590000	8310000	10500000	11100000
5.48	185.077	glucose*m6	0	244000000	284000000	250000000	218000000	233000000	221000000	235000000	217000000	189000000	245000000	202000000	226000000	182000000	231000000	192000000	197000000	195000000	164000000	240000000	185000000	172000000	165000000	261000000	273000000	158000000	166000000
3.76	89.0244	Lactate*C3H6O3	10800000000	8970000000	9640000000	8890000000	8390000000	8190000000	8330000000	8730000000	8480000000	7350000000	9010000000	7980000000	8230000000	7710000000	8490000000	8280000000	7670000000	7890000000	7050000000	9340000000	7930000000	7340000000	7540000000	9390000000	9360000000	7580000000	7180000000
3.76	90.0272	Lactate*m1	0	0	0	0	0	0	0	0	0	0	0	0	0	0	0	0	0	0	0	0	0	0	0	0	0	0	0
3.76	91.0306	Lactate*m2	0	0	0	0	0	0	0	0	0	278000	825000	473000	504000	0	0	0	0	10000000	8910000	14100000	11200000	5520000	5190000	7350000	8690000	1280000	1750000
3.76	92.0339	Lactate*m3	0	35600000	40300000	38300000	33900000	27600000	28500000	30700000	28400000	72400000	90700000	80600000	89900000	54000000	64400000	58900000	65600000	338000000	290000000	398000000	332000000	226000000	205000000	266000000	271000000	119000000	114000000
1.67	87.0088	pyruvate*C3H4O3	227000000	85800000	93800000	89300000	78800000	45700000	44000000	47500000	41400000	105000000	134000000	113000000	122000000	47300000	54900000	50300000	49700000	198000000	169000000	243000000	198000000	65400000	65700000	88900000	91300000	87600000	90400000
1.67	88.0116	pyruvate*m1	0	0	70400	0	0	0	0	0	0	0	516000	414000	0	0	0	0	0	1290000	803000	2270000	1540000	0	0	875000	131000	0	420000
1.67	89.0149	pyruvate*m2	0	0	64200	172000	0	0	20800	1860	21200	0	107000	355000	905	103000	126000	28100	93900	1280000	2390000	4590000	0	64100	12700	829000	148000	0	59300
1.67	90.0183	pyruvate*m3	0	24400000	24900000	24700000	20700000	8610000	9060000	8540000	8880000	39200000	49700000	39800000	44700000	16300000	19600000	17800000	16100000	105000000	90200000	130000000	107000000	55000000	53700000	74400000	74500000	36100000	36300000
