# Supplementary material for: MCT1-governed pyruvate metabolism is essential for antibody class-switch recombination through H3K27 acetylation
Source: Nat Commun. 2024 Jan 2;15:163. doi: 10.1038/s41467-023-44540-0 (PMC10762154; doi:10.1038/s41467-023-44540-0)
Supplement: Supplementary file 8 — Supplementary Data 5 [file 41467_2023_44540_MOESM8_ESM.xlsx]

## Sheet: Intra-metabolites
Supplementary Data S5	13C-labeled glucose flux analysis of day 2.5 B cells
Intracellular metabolites of day 2 B cells
Compound	CON-2ul-C12	M-2ul-30min-CON1	M-2ul-30min-CON2	M-2ul-30min-CON3	M-2ul-30min-CON4	M-2ul-1h-CON1	M-2ul-1h-CON2	M-2ul-1h-CON3	M-2ul-1h-CON4	M-2ul-3h-CON1	M-2ul-3h-CON2	M-2ul-3h-CON3	M-2ul-3h-CON4	KO-2ul-C12	M-2ul-30min-KO1	M-2ul-30min-KO2	M-2ul-30min-KO3	M-2ul-30min-KO4	M-2ul-1h-KO1	M-2ul-1h-KO2	M-2ul-1h-KO3	M-2ul-1h-KO4	M-2ul-3h-KO1	M-2ul-3h-KO2	M-2ul-3h-KO3	M-2ul-3h-KO4	QC1-2ul	QC2-2ul	QC3-2ul
2-HG*C5H8O5	180704	281889	287482	304373	280746	277720	278979	267657	285499	198737	193404	203563	219933	439360	353079	371210	363108	336219	289585	284520	295213	285638	337552	314874	291371	279710	273508	288890	288855
2-HG*m1	0	2998.51	3442.36	1793.2	1991.02	8017.04	6665.3	8635.33	3657.04	7050.28	14231.7	11879.3	14118.9	0	2603.78	5430.02	0	8564.94	2856.77	7568.16	5890.89	8847.7	12943.3	19572.5	18542.7	16132.9	835.242	763.717	3283.61
2-HG*m2	0	8552.44	8187.07	8599.98	10843.4	13744.2	16750.3	15169.1	14116.8	29215.7	35734	36464.1	29529.3	0	15670.6	17035.7	13722.5	10270.4	33138.3	24356.1	32768.5	25523.4	88122.4	82227.4	78228.2	78302.9	24434.1	12463.4	18463
2-HG*m3	0	0	0	0	0	0	0	0	0	6463.21	6923.79	6920.83	6640.96	0	0	0	0	0	8211.3	10713.2	5481.36	3888.26	24563.1	29009	24547.2	23047.7	0	0	4712.13
2-HG*m4	0	0	0	0	0	0	0	5480.84	0	5689.47	0	5801.14	8024.17	0	0	0	0	0	0	0	0	0	20259.8	25803.2	16703.6	22095.5	0	0	0
2-HG*m5	0	0	0	0	0	0	0	0	0	0	0	0	0	0	0	4730	1126	0	0	0	0	0	1513.17	5290.65	3617.29	6011.16	589	0	0
3PG/2PG*C3H7O7P	834513	231348	194276	238334	229604	158484	118610	97788.7	81690.2	52499.5	63163.6	61846.6	57010.7	1.83899e+06	212386	197306	105502	122508	124541	63072.6	63855.1	83909.7	58515.9	82271.2	97887.9	79601	160504	130111	140201
3PG/2PG*m3	0	1563300	1506583	1544056	1613655	1460604	950735	935271	587477	419171	443322	649696	428326	0	1559564	1391115	750891	1074226	1158365	562022	829079	769233	919382	795321	1250959	1048163	1070178	1108046	941092
a-ketoglutarate*C5H6O5	302197	480967	689252	578467	548596	632249	562986	650805	574974	574261	493235	554995	483702	423638	642372	604588	360206	692521	605508	647474	610690	630243	668033	650194	508171	563385	565210	486659	701483
a-ketoglutarate*m1	0	0	0	0	0	0	0	0	0	0	0	0	0	0	0	0	0	0	0	0	0	0	0	0	0	0	0	0	0
a-ketoglutarate*m2	0	0	0	0	0	7482.15	0	0	4759.32	0	12548.2	4524.03	0	0	16443.8	13334.5	15906.5	31350.6	18198.2	18778	29492.8	20651.3	36326.7	37276.6	31768	25310.7	12472.5	6107.71	6256.1
a-ketoglutarate*m3	0	0	0	0	0	0	0	0	0	0	0	0	0	0	0	0	0	0	0	0	0	0	0	0	0	0	0	0	0
a-ketoglutarate*m4	0	0	0	0	0	0	0	0	0	0	0	0	0	0	0	0	0	0	0	0	0	0	0	0	0	0	0	0	0
a-ketoglutarate*m5	0	0	0	0	0	0	0	0	0	0	0	0	0	0	0	0	0	0	0	0	0	0	0	0	0	0	0	0	0
acetyl-CoA*C23H38N7O17P3S	142672	140308	130380	127103	104479	29651.3	89329.1	91044.4	164052	83435.2	87679.6	0	96071.6	56948.8	0	0	92486.2	62213.4	114759	82694.9	101696	0	70493.2	45607.3	69832.8	52331.7	100807	94165.4	88543.7
acetyl-CoA*m2	0	83282.4	80873	74768.8	58445.3	0	52150.5	50601.5	116356	54515.8	58656	0	58557.6	0	23645	25498.1	85966.8	61630.5	133674	88468.3	126278	7462.87	84205.8	76030.2	100437	89004.5	75654.3	73998	77767.3
aconitate*C6H6O6	126779	61682.7	83407.7	107468	119964	74352.3	58581.6	100509	78449.3	70944.4	68396.9	83096.8	85905.1	234644	100575	104418	108655	120103	79263.6	61834.5	80372.9	78814.8	93212.3	82564.6	77111.4	83828.8	76222.3	89281.9	96626.5
aconitate*m1	0	5881.41	7036.88	2458	2973.34	7789.9	4161.54	1408.09	8733.83	8711.29	14533.6	13565.6	6935.46	0	0	977.05	3515	4790.71	4037.57	1206.69	13483.5	6457.81	5708.38	15204.2	16739.4	10097.5	6737.77	0	0
aconitate*m2	0	19826.5	21029	25898.9	22632.8	22402.6	28896.9	34791.1	30933	33604.8	40695.8	35579.8	35989.5	0	65127	55828	74011	72592.6	64913.8	61730.3	66251.8	60621.5	94593.2	78945.8	78826.3	80172.4	44515.2	44788.7	42692.1
aconitate*m3	0	2149.37	0	0	0	0	0	0	0	10539.4	0	5437.17	0	0	2310.87	4579.03	0	4465.29	21206.4	19754.9	17839.5	19767.3	23175.4	25322.4	24626	24547.9	11270.2	0	12084.5
aconitate*m4	0	6399.36	0	0	0	6863.25	0	5765.44	7511.42	9545.6	5905.77	7822.18	13340.8	0	15242.7	16002.7	21876.1	19685	30076.4	29797.5	30541.3	28349.2	37588.2	43312.2	40779.4	41378	14976.3	16440.9	13468.3
aconitate*m5	0	0	0	0	0	0	0	0	0	0	0	0	0	0	0	0	0	0	5155.7	7088.55	5611.81	5397.45	7772.33	13006.6	15691.5	11157.6	0	0	0
aconitate*m6	0	0	0	0	0	0	0	0	0	0	0	0	0	0	0	0	0	0	0	0	0	0	0	0	0	0	0	0	0
ADP/dGDP*C10H15N5O10P2	1.05793e+07	8.34e+06	8.36354e+06	9.52057e+06	8.99554e+06	1.12652e+07	1.16266e+07	1.38136e+07	1.39965e+07	1.15293e+07	1.25762e+07	1.24245e+07	1.29141e+07	1.14455e+07	9.61556e+06	1.00416e+07	1.14042e+07	1.10091e+07	1.33295e+07	1.24449e+07	1.28017e+07	1.2907e+07	1.42065e+07	1.37083e+07	1.31083e+07	1.17741e+07	1.09185e+07	1.15627e+07	1.18371e+07
ADP/dGDP*m5	0	215133	203290	232000	221524	766417	747006	885208	891410	1.92473e+06	2.18525e+06	2.11871e+06	2.19965e+06	0	318483	343644	353428	364330	725518	691116	737492	728369	2.59856e+06	2.40086e+06	2.43795e+06	2.13968e+06	617053	688942	705850
AMP*C10H14N5O7P	999672	272329	287135	379435	356931	660737	705688	967811	971280	1.31982e+06	1.52551e+06	1.27633e+06	1.71191e+06	927612	308269	328045	505281	440983	744915	910908	837109	893266	1.62867e+06	1.49818e+06	1.11009e+06	972662	714171	627969	663051
AMP*m5	0	11720.6	11380.3	11966.9	9007.64	47676.1	50877.4	76666.9	75014	229312	269258	220199	286731	0	11829.5	11591.7	21972.2	15013.8	56921.6	57048.4	59461.2	57879.1	305546	285690	212006	171586	45267.5	46118.3	45783.3
Asp*C4H7NO4	710000	627139	699882	675912	683627	542672	643621	687731	829457	512664	521639	560128	814774	0	470510	456380	414349	443914	562242	317856	287189	261036	470852	401674	445207	361163	785525	629520	528714
Asp*m1	0	0	15746.6	0	0	11930.5	11207.1	13478.8	76631.6	64094.4	37898.3	82614.6	108457	0	0	0	0	0	0	23587.7	0	0	59129.6	40352.2	25926.4	59376.4	59907.3	18973.4	11473.3
Asp*m2	0	44911.9	52809.3	51347.7	48069.8	79037	90857.3	98563.2	124675	93423.3	108139	97114.6	158053	0	70679.6	74634	61696	71085.2	84415.1	96353	82199.1	77777.4	138080	109424	126815	0	106761	81130.6	68073.6
Asp*m3	0	0	0	0	0	19212.4	12478.4	18836.8	24416.4	20014.4	32774	25523.1	56623	0	9765.59	11806.3	10239.9	19741.4	24475	39788.9	23649.3	34743.4	78885.3	58736.9	64775.1	55651.2	63260.6	32716	14582.3
Asp*m4	0	0	0	0	0	0	0	0	0	0	0	0	1385.02	0	0	0	0	0	0	6676.59	6473.84	0	21216.5	18333.6	19522.1	14990.8	10196.1	0	0
ATP*C10H16N5O13P3	1.14876e+07	5.34222e+07	4.99307e+07	4.83657e+07	4.48978e+07	4.28755e+07	4.085e+07	4.01022e+07	4.11537e+07	1.90565e+07	1.88476e+07	2.09949e+07	1.7396e+07	3.0345e+07	6.0829e+07	6.19798e+07	4.95427e+07	5.60119e+07	4.32333e+07	3.31718e+07	3.66461e+07	3.19811e+07	2.90242e+07	2.5641e+07	3.32502e+07	2.83069e+07	3.68358e+07	3.64265e+07	3.808e+07
ATP*m5	0	1.34992e+06	2.10505e+06	1.31266e+06	1.69215e+06	2.83353e+06	2.28814e+06	2.98234e+06	2.64031e+06	3.16945e+06	2.76763e+06	2.98102e+06	2.26454e+06	0	2.31619e+06	2.05225e+06	1.58774e+06	1.88466e+06	2.73163e+06	1.97822e+06	1.98113e+06	1.76236e+06	4.11539e+06	3.80775e+06	5.12927e+06	4.8357e+06	1.76142e+06	2.67289e+06	2.2679e+06
citrate*C6H8O7	83584	62635.9	111576	245448	98647.3	202910	208389	202445	208294	150524	130274	213546	178612	663323	326490	338633	342789	326422	196031	166005	201859	191954	286207	266349	273932	248877	95485.2	165117	226422
citrate*m1	0	5639.89	0	0	8276.9	8085.49	1384.83	6673.56	10244.4	5622.41	37553	0	5397.26	0	30400.7	25531.4	27964.8	25683.1	32683.5	27487	21027.5	17992.8	49336.1	41177.3	57780	40753.6	137.438	21829.1	20986.3
citrate*m2	0	86854.5	62005.8	113186	79759.1	101770	90581.6	130759	105300	124459	87138	144497	133305	0	305801	320351	274435	330193	229957	206766	244646	207551	385478	404653	424217	245428	87452.7	122503	75246
citrate*m3	0	0	0	0	0	0	2038.4	0	0	0	6993.36	17141.1	0	0	17091.5	18627	0	0	34480.6	40325.5	19010.1	30919.2	91878.9	37681.4	82909.4	36349.6	0	15251.3	10503.8
citrate*m4	0	12130.7	0	0	0	13021.6	12841.8	7420.5	0	28371.4	9016.67	14051.5	15168.2	0	72593.7	52341.8	49197.8	32001	57743.4	51856.4	71131.2	67375	163191	143577	147261	111002	10551	40516.5	29422.6
citrate*m5	0	0	0	0	0	0	0	0	0	0	0	0	0	0	0	4622.31	0	4844.01	9481.54	17502.8	4999.5	7409.46	31155	29123.9	39881.8	9629.69	0	4197.14	0
citrate*m6	0	0	0	0	0	0	0	0	0	0	0	0	0	0	0	0	0	0	0	0	0	0	22503.5	13003.3	19917.5	11417.6	0	0	0
Dihydroxyacetone phosphate*C3H7O6P	2.24611e+06	179978	170145	149990	141985	145666	215819	428055	516191	300895	377327	211827	338446	1.52011e+06	244902	337112	405714	436558	355450	416823	391853	294695	334080	278501	254458	308530	235496	282299	303693
Dihydroxyacetone phosphate*m3	0	1377343	1283941	1065551	1026676	1499978	2117833	3574952	4959774	3911099	4920553	2917528	4209104	0	1770496	2398193	3071147	2929092	3393982	4210078	3913738	3075348	4658566	4322088	3632337	4177275	2405954	2560000	2835670
fructose 1,6-bisphosphate*C6H14O12P2	6.23083e+06	356958	345385	354892	366556	290884	283967	330356	352350	290830	303711	317190	355312	6.68538e+06	355161	329068	396373	383701	315265	319308	341945	337353	284941	289967	269895	230589	331964	12431.2	336871
fructose 1,6-bisphosphate*m6	0	12296570	11799483	11692805	12073548	7827309	8005174	8934469	8565126	7266516	7748542	8055282	8304027	0	10258856	9609820	9079018	9088834	8711699	8600029	8623319	8978770	7575755	8219548	7319388	6203061	9312762	9456849	9500523
fructose 6-phosphate*C6H13O9P	162757	9761.82	8406.81	8773.35	5719.24	5881.67	5879.53	7710.07	8094.78	4919.91	5472.39	5785.49	6072.95	161570	11642.6	8148.21	9490.39	9545.96	7919.52	3419.58	9073.63	5691.46	5206.3	4868.62	5024.64	5220.2	6008.84	6109.29	6420.25
fructose 6-phosphate*m6	0	120242	132764	116957	117313	131599	122434	152302	128208	132394	152525	120838	111211	0	120400	124278	121613	145483	130499	116803	131601	130225	181097	147712	163692	160881	117826	119777	136762
fumarate*C4H4O4	205161	205127	230429	232814	193341	219432	249619	251798	251808	218991	238121	249589	194158	325857	301180	250437	223539	237970	252625	197403	238387	203697	240426	224510	222671	237142	207227	233830	236839
fumarate*m1	0	9120.69	0	339.608	434.858	11212.1	932.664	4107.57	165.463	13633.9	5332.7	11552.6	15578.3	0	2243.84	4012.39	9165.47	2389.03	16264.1	4526.47	17887.1	17128.9	18930.4	21156.5	23769	21227.1	6416.03	6829.17	5582.4
fumarate*m2	0	0	0	0	0	0	0	0	0	0	0	19036	0	0	17204.5	17983.5	0	13174.5	44654	46727.5	28727.3	37481.9	28474.6	25681	35544.7	37339.8	40560.6	26964.9	21781.6
fumarate*m3	0	0	0	0	0	0	0	0	0	0	8457.3	3117.66	3770.54	0	3385.12	0	3579.49	9063.22	18451.6	14581.1	15612.3	19216.7	27902.6	30931.9	26317.6	25194.1	4343.99	3666.2	0
fumarate*m4	0	0	0	0	0	0	0	0	0	0	0	0	0	0	0	0	0	0	0	0	0	0	6882.81	6243.82	6536.39	8487.53	0	0	0
GDP*C10H15N5O11P2	1.61716e+06	1.26451e+06	1.26854e+06	1.57491e+06	1.43921e+06	1.65557e+06	1.50995e+06	1.82866e+06	1.80446e+06	1.52389e+06	1.61668e+06	1.54636e+06	1.83561e+06	2.15739e+06	1.494e+06	1.48138e+06	1.77043e+06	1.70869e+06	2.16904e+06	2.0332e+06	2.01118e+06	1.79623e+06	2.25468e+06	2.09315e+06	2.03322e+06	1.80514e+06	1.83553e+06	1.64945e+06	1.68477e+06
GDP*m5	0	25859.3	34295.2	34958.9	39799.3	163734	152975	211005	187063	464006	462776	452411	474924	0	55184.1	58048.2	62769.2	60220	192063	171018	185222	174324	719091	658292	649658	560950	152146	145435	150361
GDP-glucose*C16H25N5O16P2	113550	21666.3	28580.8	20879.7	17167.6	10890.4	10988.3	12445.7	15276.9	0	0	0	0	191931	21289.1	23204.8	20220.8	17236.8	12254.7	16784.4	9403.19	9787.53	0	0	0	7761.99	18071.1	12097.2	16749.8
GDP-glucose*m5	0	19120.4	10471.6	12811.7	14981.2	18913.8	19340.7	19710	21279.8	18093.8	17084.2	13183.3	20906	0	21950.7	19563.2	15296.3	20165.1	23606.3	21753	20756.9	19179.2	20271.3	18934.1	24329.1	16822.1	23378.2	16335.4	14531.8
Gln*C5H10N2O3	5.36775e+06	2.8603e+06	3.02914e+06	2.48403e+06	2.59327e+06	2.20244e+06	2.07783e+06	2.49094e+06	2.51744e+06	4.56462e+06	5.2455e+06	4.55003e+06	4.8978e+06	7.34617e+06	4.16409e+06	4.04441e+06	4.2488e+06	3.90063e+06	3.47185e+06	2.94976e+06	3.03412e+06	2.96991e+06	5.98908e+06	5.61534e+06	5.92831e+06	5.2671e+06	3.24741e+06	3.11664e+06	3.24049e+06
Gln*m1	0	0	0	0	2043.4	657.647	0	3928.54	6660.77	0	0	1007.69	0	0	10907.4	9177.75	134.215	9840.24	0	0	0	0	6192.99	4774.41	9016.77	0	4000.49	0	2155.74
Gln*m2	0	0	0	0	0	0	0	0	0	11931.3	21097.4	11714.6	7502.49	0	13047.2	9922.97	13326.7	16417	0	0	0	0	18517.3	16739.1	16263.7	8946.1	0	0	0
Gln*m3	0	0	0	0	0	4858.93	0	0	0	5665.13	6427.4	5758.48	5441.19	0	5056.8	5814.45	6056.3	4405.54	6073.9	6048.49	6926.98	6487.91	10181.7	10964.2	11730.3	8899.22	4886.39	4675.08	5274.76
Gln*m4	0	0	0	0	0	0	0	0	0	0	0	0	0	0	5113.99	0	0	0	6476.93	5158.92	6708.33	0	11273.3	10668.2	8818.38	9969.26	0	0	0
Gln*m5	0	0	0	0	0	0	0	0	0	0	0	0	0	0	0	0	0	0	0	0	0	0	0	0	5867.58	0	0	0	0
Glu*C5H9NO4	9.28627e+06	5.54739e+06	5.48777e+06	5.52889e+06	5.3357e+06	6.261e+06	6.28027e+06	6.83369e+06	6.82133e+06	7.60078e+06	8.08305e+06	8.14843e+06	8.2643e+06	1.00474e+07	4.27327e+06	4.38289e+06	4.0945e+06	4.15236e+06	3.99855e+06	3.47818e+06	3.62399e+06	3.51997e+06	6.26565e+06	6.00279e+06	5.91743e+06	5.4458e+06	5.03161e+06	5.06419e+06	5.12226e+06
Glu*m1	0	74830.4	68016.4	67065.5	74697.4	219853	230016	253559	232139	440273	450471	461386	472286	0	141808	155647	135463	132563	270218	227166	246150	226446	438294	428141	415665	376809	208191	184903	205660
Glu*m2	0	1.0513e+06	1.02476e+06	1.04497e+06	1.01236e+06	1.45086e+06	1.40615e+06	1.56226e+06	1.56282e+06	1.64367e+06	1.77203e+06	1.79422e+06	1.7678e+06	0	1.79665e+06	1.82069e+06	1.66309e+06	1.75417e+06	1.81212e+06	1.5866e+06	1.65197e+06	1.5999e+06	2.20404e+06	2.11382e+06	2.07078e+06	1.87495e+06	1.41734e+06	1.39935e+06	1.4326e+06
Glu*m3	0	0	59512.6	0	0	66282.2	155403	144460	161440	286799	276332	287132	326767	0	179229	176134	135006	137365	400656	375325	324013	327535	763607	665759	681304	638671	304809	267865	202030
Glu*m4	0	36247	38016.9	44757.1	39379.5	109754	102149	119685	118872	222155	231506	232339	236276	0	135842	138324	122677	130372	342159	295386	322407	298640	688032	668868	650562	595284	165550	157146	166518
Glu*m5	0	0	0	0	0	0	0	0	3881.24	26853	28032.4	29587.9	47273.8	0	3856.39	4120.46	0	0	45354.1	43893.7	39653.7	35473.7	229633	212839	215646	194285	36764.4	18227.3	15554.2
glucose 6-phosphate*C6H13O9P	538110	17760.4	18591.8	21277.2	19597.4	26345.7	20348.6	25859.5	30597.7	22606.6	25650	20084.7	21088.1	551253	19228.7	27741.3	25499.3	28269.2	25890.5	24415.8	28244.6	27541.5	27845	24966.1	22463.4	28022.4	21938.7	21135.1	22581
glucose 6-phosphate*m6	0	365103	364511	410065	394227	541925	502617	549417	469033	425050	438145	446383	344736	0	395522	468213	500253	515870	553910	511473	552760	525300	633978	569862	614507	616700	429819	446741	450184
glucose*C6H12O6	119128	15699.1	16983.5	16069.9	16421.4	15760	13071.3	15231	13804.4	14487.2	14978.8	16127.6	15435.1	116282	19582.4	21133	18072.5	19027.8	23476.5	19704.2	21891.7	20406.3	24062.1	22315.9	23557.7	21273	16788	17820.3	17063.7
glucose*m6	0	63741	67434	62633	62207	39721	29013	31157	22738	26372	29950	34309	28763	0	86588	76746	67246	72868	91695	73180	77190	77853	75247	77785	88886	84200	57196	58809	59168
glycerol 3-phosphate*C3H9O6P	2.70136e+06	1.49945e+06	1.47578e+06	1.46221e+06	1.37559e+06	1.45432e+06	1.39393e+06	1.54805e+06	1.51629e+06	857126	904558	1.51394e+06	909461	3.3808e+06	908144	891823	784399	793347	1.0688e+06	874775	915339	917027	795451	684859	685625	625258	1.08624e+06	1.09563e+06	1.10849e+06
glycerol 3-phosphate*m3	0	4949202	5042780	4488081	4455375	4133451	3767681	4136993	3694452	1781977	1894262	2047961	1744696	0	3018697	2938618	2271077	2390483	3044232	2457558	2649241	2534682	2686632	2350714	2521061	2296356	3158439	3154153	3197180
GMP*C10H14N5O8P	64422.8	28667.9	27220.3	37525.3	26659.6	40082.1	51001.4	57592.6	72599	75689.6	95155.9	91691.1	105652	66549.5	24055.9	35169.7	46529.1	39942.4	63858.8	76780.9	51616.9	75556.7	114458	98950.2	79636.9	61251.8	49779.5	49701.3	48686
GMP*m5	0	0	0	0	0	0	0	0	0	18579.6	14221.1	9622.73	17342.1	0	0	0	0	0	0	0	0	0	27918.1	29590	18357.7	13569.1	0	0	0
GTP*C10H16N5O14P3	0	7.19637e+06	6.16892e+06	5.94973e+06	5.10903e+06	4.68157e+06	4.21899e+06	4.34037e+06	4.2507e+06	1.9825e+06	0	0	0	3.50216e+06	7.35862e+06	7.77231e+06	6.05598e+06	7.27585e+06	5.0307e+06	4.01009e+06	4.42048e+06	3.87653e+06	3.77657e+06	3.15703e+06	4.13802e+06	3.35422e+06	4.23894e+06	4.32136e+06	4.52676e+06
GTP*m5	0	199848	392812	208752	286139	512235	341754	551794	490254	569275	458893	469771	367865	0	352295	287070	237670	301009	530826	373135	345189	328512	847054	761954	1.0341e+06	935132	292406	483684	407427
IMP*C10H13N4O8P	344831	770082	804315	898780	860744	290888	404518	522330	675878	636124	725324	541518	783646	197140	311243	334064	554382	483777	479138	534519	486275	453773	608715	565562	472023	403550	577807	561101	565165
IMP*m5	0	19559.4	22151.8	22835.6	19616.4	50316.2	68673.9	76796.9	101127	132041	144031	119375	168328	0	12901.1	12783.8	20581.3	19623.8	68677	65530.8	70205.3	63428.7	171316	152729	135315	125271	50608.9	58168.7	60378.6
isocitrate*C6H8O7	22649.3	7228.13	14320.5	16820	13691.1	15600.7	11652.2	7753.89	5899.84	10794.1	6543.14	17660	13045.7	37008.4	12793.5	8139.66	7050.74	8666.49	0	0	0	18486	0	0	0	0	6692.75	11561.4	12615
isocitrate*m1	0	0	0	0	0	0	0	0	0	0	0	0	0	0	0	0	0	0	0	0	0	0	0	0	0	0	0	0	0
isocitrate*m2	0	7806.3	0	6879.53	0	0	0	0	5826.94	5416.69	0	16651	5880.87	0	13515.7	12087	5367.04	5719.49	6059.24	5246.05	0	15484	0	0	0	0	13861.3	11513.2	11092.2
isocitrate*m3	0	0	0	0	0	0	0	0	0	0	0	0	0	0	0	0	0	0	0	0	0	0	0	0	0	0	0	0	0
isocitrate*m4	0	0	0	0	0	0	0	0	0	0	0	0	0	0	0	0	0	0	0	0	0	0	0	0	0	0	0	0	0
isocitrate*m5	0	0	0	0	0	0	0	0	0	0	0	0	0	0	0	0	0	0	0	0	0	0	0	0	0	0	0	0	0
isocitrate*m6	0	0	0	0	0	0	0	0	0	0	0	0	0	0	0	0	0	0	0	0	0	0	0	0	0	0	0	0	0
lactate*C3H6O3	6.09752e+07	2.54799e+07	2.62137e+07	2.68911e+07	2.51529e+07	2.85214e+07	2.77839e+07	2.8903e+07	2.84344e+07	2.68684e+07	2.73649e+07	2.69406e+07	2.81712e+07	2.30523e+08	6.16841e+07	6.18377e+07	6.01917e+07	5.92035e+07	4.29306e+07	4.07536e+07	4.0286e+07	4.00059e+07	3.99739e+07	3.86874e+07	3.8954e+07	3.73349e+07	3.76489e+07	3.60792e+07	3.68745e+07
lactate*m3	0	45983679	47769217	52706009	49017794	53377387	56128844	60856052	62422845	46298217	48289048	48081059	48922110	0	169285317	174038951	171621483	166721360	192515687	179448780	184828262	186198205	202053369	197531754	197232964	186942500	118615596	118057316	117283354
malate*C4H6O5	4.52992e+06	6.0747e+06	5.99087e+06	6.14865e+06	6.03076e+06	6.16424e+06	6.16464e+06	6.75491e+06	6.63301e+06	4.70368e+06	5.10229e+06	5.08428e+06	5.30695e+06	8.8721e+06	7.41161e+06	7.46118e+06	6.95e+06	7.06194e+06	6.27467e+06	5.44689e+06	5.94664e+06	5.70186e+06	6.46925e+06	6.22285e+06	6.23284e+06	5.66592e+06	5.79889e+06	5.8065e+06	5.90089e+06
malate*m1	0	61164.2	85117.4	71160	52954.7	206865	205256	242171	235803	394457	400226	410705	411947	0	204873	183032	181400	185555	523710	461101	455699	471625	707038	650233	665243	573707	269863	249734	265703
malate*m2	0	517284	509951	557071	502285	955371	1.00142e+06	1.08228e+06	1.07234e+06	945071	1.02636e+06	1.03241e+06	1.07559e+06	0	1.51045e+06	1.57633e+06	1.44748e+06	1.50783e+06	2.39748e+06	2.14303e+06	2.14168e+06	1.98643e+06	2.24722e+06	2.16702e+06	2.17368e+06	1.98862e+06	1.22886e+06	1.20654e+06	1.20052e+06
malate*m3	0	55090.1	50875.7	46512.5	46353.3	152609	143664	166697	167073	275221	293227	298345	311215	0	241006	243542	225161	244694	750923	638166	677175	646549	1.13059e+06	1.06318e+06	1.06377e+06	960126	297449	279127	293791
malate*m4	0	0	0	0	0	9435.17	12347	7324.84	10812.9	38151.7	38896.8	35019.7	27263	0	15089.7	15713.9	14766.6	18532.5	85816.3	82905.4	81721.5	90489.2	315431	297467	295746	265203	37030.9	35002.2	37063.6
NAD*C21H28N7O14P2	89611.2	862111	838443	406216	476513	163517	121931	99604.6	86740.1	29548.7	29716.5	29542.4	29026.5	291867	628975	486472	190217	236068	120038	74240.2	77537.7	73185.6	43122.2	48552.8	68611.5	54235.8	301074	279862	287164
NAD*m5	0	186115	184703	92282.1	118337	102264	71164.9	60121.7	43555.7	55001.2	57203.3	66240.1	56170.9	0	131632	97884.9	36760.5	42787	54755.3	31216.3	34718.3	28349.2	90658.8	103560	143443	107330	85555	82329.9	89777.9
NAD*m10	0	0	0	0	0	0	0	0	0	7215.62	8829.51	8287.4	7249.5	0	0	0	0	0	0	0	0	0	13341.4	12478.5	20208	18919.4	0	0	0
NADH*C21H29N7O14P2	0	0	0	0	0	0	0	0	0	0	0	0	0	0	0	0	0	0	0	0	0	0	0	0	0	0	0	0	0
NADH*m5	0	0	0	0	0	0	0	0	0	0	0	0	0	0	0	0	0	0	0	0	0	0	0	0	0	0	0	0	0
NADH*m10	0	0	0	0	0	0	0	0	0	0	0	0	0	0	0	0	0	0	0	0	0	0	0	0	0	0	0	0	0
NADP*C21H29N7O17P3	39683.4	384831	325991	284491	292380	147552	145749	124044	103452	36928.4	25037.7	35764	27660.3	106459	289218	253982	167513	174300	125575	76703.9	85917.6	78878.6	41299.4	42422.1	53500.3	55055.7	169245	177904	174705
NADP*m5	0	0	0	0	0	0	0	0	0	0	0	0	0	0	0	0	0	0	0	0	0	0	0	0	0	0	0	0	0
NADP*m10	0	0	0	0	0	0	0	0	0	0	0	0	0	0	0	0	0	0	0	0	0	0	0	0	0	0	0	0	0
NADPH*C21H30N7O17P3	0	0	0	0	0	0	0	0	0	0	0	0	0	0	0	0	0	0	0	0	0	0	0	0	0	0	0	0	0
NADPH*m5	0	0	0	0	0	0	0	0	0	0	0	0	0	0	0	0	0	0	0	0	0	0	0	0	0	0	0	0	0
NADPH*m10	0	0	0	0	0	0	0	0	0	0	0	0	0	0	0	0	0	0	0	0	0	0	0	0	0	0	0	0	0
Orotic acid*C5H4N2O4	13557.4	16757.6	0	21331.7	19331.1	0	14120.7	14085.9	16542	11823.1	16155.2	16359.2	0	17651.7	8167.43	0	0	12026	11544.1	9347.95	0	9928.17	11951	0	16170	10685.9	16004.1	12143.4	10878.3
Orotic acid*m1	0	0	0	0	0	0	0	0	0	0	0	0	0	0	0	0	0	0	0	0	0	0	0	0	0	0	0	0	0
Orotic acid*m2	0	0	0	0	0	0	0	0	0	0	0	0	0	0	0	0	0	0	0	0	0	0	0	0	0	0	0	0	0
Orotic acid*m3	0	0	0	0	0	0	0	0	0	0	0	0	0	0	0	0	0	0	0	0	0	0	0	0	0	0	0	0	0
Orotic acid*m4	0	0	0	0	0	0	0	0	0	0	0	0	0	0	0	0	0	0	0	0	0	0	0	0	0	0	0	0	0
Orotic acid*m5	0	0	0	0	0	0	0	0	0	0	0	0	0	0	0	0	0	0	0	0	0	0	0	0	0	0	0	0	0
phosphoenolpyruvate*C3H5O6P	132784	66995.6	61612.9	58679.2	68614.5	56873.2	38430.3	19496.3	17954	13487.2	29096.7	17783.4	12339.7	516119	71669.2	68245.4	34699.5	46042.8	36207.8	15590.9	25541.6	32146.2	21378.8	18855.4	32455.3	24559.6	39557.1	42810.3	43784
phosphoenolpyruvate*m3	0	444490	412019	427368	395519	399470	227161	181257	102766	89991	90978	117346	83812	0	493470	406910	198129	276676	278108	122817	190277	223128	219768	147752	317381	269928	271641	264420	282141
pyruvate*C3H4O3	297209	0	250943	698724	361566	50696.7	575775	563546	306270	687528	538057	113145	127391	4.89003e+06	475816	827403	1.20454e+06	861910	1.34727e+06	84914.5	1.01737e+06	637447	1.17386e+06	1.00199e+06	23594.1	826067	847697	136515	68098.6
pyruvate*m3	0	165580	221214	235379	152921	175536	670082	1103761	1244682	991907	1146678	408299	1071159	0	755230	1065621	2229839	1650968	3069634	2760729	2957470	1153408	3791173	3438463	3408124	2972046	1108964	1135740	1124826
ribose 5-phosphate*C5H11O8P	365547	168542	163051	285845	232788	260623	291874	317320	297787	155621	167225	122828	120694	499400	247832	263239	298557	310051	303155	223516	262574	185866	159599	126994	124979	152012	217049	236526	238051
ribose 5-phosphate*m5	0	116945	121630	142554	131680	240840	288931	291444	316638	515887	572939	424804	426754	0	109248	146610	126527	159132	273590	238215	256696	162108	550010	439475	443486	488732	221581	216991	229323
sedoheptulose 7-phosphate*C7H15O10P	64409.9	43814.4	43297.9	42758.7	39520.5	38679.8	38181.7	41906.2	45572.4	28819.2	24431.3	27313	30425.9	44347.1	27915.9	28169.8	27766.8	31757.1	26907.8	21431.8	24470.2	21674.9	22739.2	21002.8	22487.4	19011.4	31971	34396.7	35906.2
sedoheptulose 7-phosphate*m7	0	18846	19244	18025	17584	27635	26622	29715	27367	38298	40568	38872	39329	0	9015	11527	8510	9461	17772	15343	17527	14237	29634	30968	27570	25751	19621	20268	19716
succinate*C4H6O4	2.43793e+06	2.33103e+06	2.55054e+06	2.30828e+06	2.18817e+06	2.49443e+06	2.33349e+06	2.6478e+06	2.50444e+06	2.39165e+06	2.32988e+06	2.74652e+06	2.6489e+06	4.41169e+06	2.82764e+06	2.66049e+06	2.46348e+06	2.75169e+06	2.41891e+06	2.25935e+06	2.28891e+06	2.19182e+06	3.18246e+06	3.13488e+06	2.89089e+06	2.79567e+06	2.60296e+06	2.32599e+06	2.36968e+06
succinate*m1	0	46345	47431.3	58541.4	47039.1	164136	140177	143888	143943	186901	220514	203007	209969	0	136293	143283	128457	119734	248779	223530	239621	223796	287065	263153	285812	247361	144659	142347	154527
succinate*m2	0	388453	402715	364578	363565	538158	489121	533276	495244	437055	491208	501142	500992	0	956203	951856	892477	867918	1.03699e+06	838294	907652	823689	910202	874724	915255	799121	605203	587552	600800
succinate*m3	0	32642	29067	31973.7	28703.9	92953.9	78595.5	86943.2	85956.9	133599	142066	134094	139519	0	149118	149599	139290	141312	372442	307070	325723	305419	465126	461468	471850	409752	152740	146811	143100
succinate*m4	0	0	0	0	0	10395.5	10040.4	7078.19	7579.64	23475.6	24843.9	24198.4	25565.8	0	16746	18335.3	15184.8	17202.6	66589.7	55172.8	58158.3	60406.8	166678	152874	170955	147654	29533.7	24678	26540.2
UDP*C9H14N2O12P2	2.56676e+06	2.01242e+06	2.0577e+06	2.39493e+06	2.29596e+06	3.00612e+06	2.86977e+06	3.44455e+06	3.04888e+06	2.5522e+06	2.60323e+06	2.65375e+06	3.06236e+06	3.43675e+06	2.49269e+06	2.5714e+06	2.7421e+06	2.72998e+06	3.14909e+06	2.9042e+06	3.0752e+06	2.95466e+06	3.78292e+06	3.79871e+06	3.33994e+06	3.10004e+06	2.60247e+06	2.83032e+06	2.89442e+06
UDP*m5	0	87649.4	91362.1	101804	97824.8	299370	295509	311342	278300	352870	347263	415666	409807	0	106207	100940	113823	120125	199059	193554	190278	191853	361453	375004	361851	312357	204459	198923	197632
UMP*C9H13N2O9P	713489	238836	251924	334372	280396	543126	594637	794860	741062	844869	1.03423e+06	907311	1.03521e+06	811521	283442	322170	429402	398999	577001	758309	704252	720797	1.29847e+06	1.25993e+06	916561	818687	577931	563497	589724
UMP*m5	0	10420	11372.2	14491.2	12516.7	55181.2	65129.8	80587.8	73044.3	125641	139243	135084	156805	0	11461	13859.8	17840.1	17985.4	40083.8	48583.7	47552	50542.4	129220	129326	97160	87143.5	41418.6	42201.4	44470.7
UTP*C9H15N2O15P3	1.57995e+06	7.8352e+06	7.29588e+06	6.88349e+06	6.93684e+06	6.16576e+06	5.62945e+06	5.79144e+06	4.97615e+06	2.21721e+06	3.33308e+06	2.96907e+06	3.44752e+06	8.46144e+06	9.65008e+06	9.85533e+06	7.32557e+06	8.40513e+06	6.24867e+06	4.41143e+06	5.00032e+06	4.49388e+06	4.34111e+06	3.76096e+06	5.2008e+06	4.07155e+06	5.45929e+06	5.31009e+06	5.59278e+06
UTP*m5	0	295052	311776	271947	279310	563939	502290	534178	456359	213650	253641	327807	208712	0	402033	382124	296495	328300	384835	282637	309903	263074	387971	352474	482195	409012	328517	333659	356755

## Sheet: Extra-metabolites
Supernatant metabolites of day 2 B cells
Compound	Con-C12-1uL	M-2-1uL-Con-30min-1	M-2-1uL-Con-30min-2	M-2-1uL-Con-30min-3	M-2-1uL-Con-30min-4	M-2-1uL-Con-1h-1	M-2-1uL-Con-1h-2	M-2-1uL-Con-1h-3	M-2-1uL-Con-1h-4	M-2-1uL-Con-3h-1	M-2-1uL-Con-3h-2	M-2-1uL-Con-3h-3	M-2-1uL-Con-3h-4	KO-C12-1uL	M-2-1uL-KO-30min-1	M-2-1uL-KO-30min-2	M-2-1uL-KO-30min-3	M-2-1uL-KO-30min-4	M-2-1uL-KO-1h-1	M-2-1uL-KO-1h-2	M-2-1uL-KO-1h-3	M-2-1uL-KO-1h-4	M-2-1uL-KO-3h-1	M-2-1uL-KO-3h-2	M-2-1uL-KO-3h-3	M-2-1uL-KO-3h-4	QC1-1uL	QC2-1uL	QC3-1uL	RSD-QC
LA*C3H6O3	14400000	14500000	15100000	15300000	14800000	12300000	14300000	14700000	14100000	12900000	13900000	14300000	14400000	16800000	14400000	13100000	14200000	14000000	13400000	13900000	13600000	14200000	13900000	14100000	13900000	13900000	14100000	14100000	14200000	0.0056
LA*m3	N/A	1530000	1590000	1600000	1580000	2110000	2410000	2420000	2340000	5570000	5930000	6130000	6210000	N/A	681000	613000	670000	652000	1020000	1050000	1010000	1060000	3930000	3960000	3930000	3960000	2950000	2950000	2990000	0.0077
Pyr*C3H4O3	5460000	1510000	2020000	1890000	1650000	2430000	2560000	2490000	2100000	3250000	3810000	3730000	4010000	2330000	818000	1060000	801000	861000	780000	1030000	1000000	1010000	1620000	1600000	1190000	1420000	1990000	2070000	2170000	0.043
Pyr*m3	N/A	1760000	2100000	2160000	2080000	2620000	2990000	2860000	2580000	4620000	5530000	4980000	5420000	N/A	271000	258000	259000	290000	415000	438000	463000	458000	1660000	1690000	1400000	1610000	2460000	2250000	2380000	0.0451
glucose*C6H12O6	1050000	52600	55700	48600	52300	40400	44000	38400	50400	40600	45000	47200	46600	1130000	47900	42800	53900	47200	41100	47000	48300	52200	56200	52800	42600	47200	47300	41400	47300	0.0756
glucose*m6	N/A	1420000	1360000	1400000	1270000	1410000	1290000	1390000	1370000	1220000	1240000	1310000	1340000	N/A	1410000	1380000	1540000	1520000	1410000	1220000	1280000	1450000	1430000	1530000	1400000	1400000	1430000	1400000	1290000	0.0536
