# Supplementary material for: MCT1-governed pyruvate metabolism is essential for antibody class-switch recombination through H3K27 acetylation
Source: Nat Commun. 2024 Jan 2;15:163. doi: 10.1038/s41467-023-44540-0 (PMC10762154; doi:10.1038/s41467-023-44540-0)
Supplement: Supplementary file 9 — Supplementary Data 6 [file 41467_2023_44540_MOESM9_ESM.xlsx]

## Sheet: Intra-metabolites
Supplementary Data S6
Intracellular metabolites of day 3 B cells
Compound Name	m/z (Expected)	RT	Library Score (%)	m/z (Delta (ppm))	2ul-neg-KO1	2ul-neg-KO2	2ul-neg-KO3	2ul-neg-WT1	2ul-neg-WT2	2ul-neg-WT3	ratio(KO/WT)	p-value(KO/WT)	QC1-2ul	QC2-2ul	CV
Ureidosuccinic acid	175.036	0.895583	13	-1.23505	1.14113e+07	1.16411e+07	1.00233e+07	4.11259e+07	3.30295e+07	3.99071e+07	0.289979	0.000464787	1.08244e+07	1.11985e+07	0.0240185
Adenylsuccinic acid	462.067	0.820588	76	-1.28257	596616	949405	985102	2.23201e+06	2.47194e+06	3.21617e+06	0.319581	0.00501441	1.00474e+06	878825	0.094539
Argininosuccinic acid	289.115	0.912131	5	-1.21299	1.89202e+06	2.46657e+06	2.16211e+06	5.29791e+06	4.0117e+06	4.6366e+06	0.467561	0.00368645	1.99322e+06	1.88872e+06	0.0380702
Glutathione	306.077	1.01435	66	-0.7463	5.67935e+07	5.53934e+07	5.18002e+07	1.14147e+08	9.52512e+07	1.06211e+08	0.519589	0.000879348	4.38274e+07	5.08761e+07	0.105259
Ala-Gln	216.098	1.01196	72	4.0309	1.12021e+07	1.40767e+07	1.13779e+07	2.15726e+07	2.4224e+07	1.89468e+07	0.566183	0.00631863	1.29006e+07	1.48203e+07	0.0979367
Gln-Ala	216.098	1.01627	44	4.0309	1.12021e+07	1.40767e+07	1.13779e+07	2.15726e+07	2.4224e+07	1.89468e+07	0.566183	0.00631863	1.29006e+07	1.48203e+07	0.0979367
Pyruvic acid	87.0088	1.00271	30	-0.186457	1.61121e+07	1.65676e+07	1.22735e+07	2.70114e+07	2.18896e+07	2.48902e+07	0.609194	0.00884384	1.73601e+07	1.31927e+07	0.192899
Inosine	267.073	2.09756	20	0.490666	706547	1043405	989617	1236336	1493448	1503804	0.647103	0.0216838	1035314	1044927	0.00653522
Methylmalonic acid	117.019	0.894823	52	3.31113	1.23011e+08	1.39755e+08	1.30622e+08	1.99625e+08	2.10881e+08	1.95579e+08	0.649064	0.000441422	1.25038e+08	1.31754e+08	0.0369837
succinate	117.019	0.894823	37	3.31113	1.23011e+08	1.39755e+08	1.30622e+08	1.99625e+08	2.10881e+08	1.95579e+08	0.649064	0.000441422	1.25038e+08	1.31754e+08	0.0369837
NAD (Nicotinamide adenine dinucleotide)	662.101	1.05229	75	1.93339	4066037	4117487	3525110	6721000	5469617	5843029	0.649266	0.00716985	4340229	5147013	0.120263
D-Glutamic acid	146.045	0.915651	67	1.84533	4.65792e+08	4.98798e+08	4.7902e+08	7.54077e+08	6.89345e+08	7.32155e+08	0.663553	0.000330885	4.84266e+08	4.98643e+08	0.0206853
L-glutamic acid	146.045	0.915651	67	1.84533	4.65792e+08	4.98798e+08	4.7902e+08	7.54077e+08	6.89345e+08	7.32155e+08	0.663553	0.000330885	4.84266e+08	4.98643e+08	0.0206853
NADP (nicotinamide adenine dinucleotide phosphate)	742.068	0.859261	79	2.02038	2.1921e+06	2.76458e+06	2.33545e+06	3.72049e+06	3.31714e+06	3.78505e+06	0.673783	0.00646943	2.18921e+06	1.78184e+06	0.145078
2-amino-2-methylpropanoate	102.056	0.913639	32	4.05161	1.88587e+07	2.08257e+07	1.97424e+07	2.85693e+07	3.14668e+07	2.78029e+07	0.676542	0.00163879	2.21315e+07	2.01535e+07	0.0661563
3-aminoisobutanoate	102.056	0.913639	32	4.05161	1.88587e+07	2.08257e+07	1.97424e+07	2.85693e+07	3.14668e+07	2.78029e+07	0.676542	0.00163879	2.21315e+07	2.01535e+07	0.0661563
4-aminobutanoate	102.056	0.913639	32	4.05161	1.88587e+07	2.08257e+07	1.97424e+07	2.85693e+07	3.14668e+07	2.78029e+07	0.676542	0.00163879	2.21315e+07	2.01535e+07	0.0661563
D-Alpha-aminobutyric acid	102.056	0.913639	32	4.05161	1.88587e+07	2.08257e+07	1.97424e+07	2.85693e+07	3.14668e+07	2.78029e+07	0.676542	0.00163879	2.21315e+07	2.01535e+07	0.0661563
gama-Aminobutryic acid (GABA)	102.056	0.913639	32	-1.04365	1.88758e+07	2.08257e+07	1.97424e+07	2.85693e+07	3.14668e+07	2.78029e+07	0.676736	0.00163188	2.21315e+07	2.01535e+07	0.0661563
L-(+)-2-Aminobutyric acid	102.056	0.913639	32	-1.04365	1.88758e+07	2.08257e+07	1.97424e+07	2.85693e+07	3.14668e+07	2.78029e+07	0.676736	0.00163188	2.21315e+07	2.01535e+07	0.0661563
phosphoenol pyruvate	166.975	0.844652	30	1.58095	7.78605e+06	8.41193e+06	6.56798e+06	1.03879e+07	1.10781e+07	1.02659e+07	0.717448	0.00748103	5.80745e+06	5.82357e+06	0.00196009
L-proline	114.056	1.0366	60	3.27415	7.84871e+07	8.43203e+07	7.66934e+07	1.12802e+08	1.09962e+08	1.07215e+08	0.725806	0.000427798	7.17465e+07	7.48191e+07	0.0296482
fumarate	115.003	0.894823	26	3.34606	9.31404e+07	1.04251e+08	9.53034e+07	1.41543e+08	1.30965e+08	1.2662e+08	0.733337	0.00314918	9.20086e+07	9.21084e+07	0.000767158
Maleic acid	115.003	0.894823	26	3.34606	9.31404e+07	1.04251e+08	9.53034e+07	1.41543e+08	1.30965e+08	1.2662e+08	0.733337	0.00314918	9.20086e+07	9.21084e+07	0.000767158
Malic acid	133.014	0.887824	38	2.20148	1.28378e+09	1.41865e+09	1.3461e+09	1.87926e+09	1.78811e+09	1.76583e+09	0.745145	0.000901713	1.27757e+09	1.27925e+09	0.00092603
Palmitoleic acid/Gaidic acid (16:1)	253.217	9.8767	22	-1.51992	1.46278e+07	1.70533e+07	1.51102e+07	1.85542e+07	2.33562e+07	1.98464e+07	0.757672	0.0366052	1.60735e+07	1.89513e+07	0.116197
cytidine 5'-diphosphate	402.01	0.864231	68	0.439569	7.20264e+06	8.89444e+06	8.16978e+06	9.97252e+06	1.08444e+07	1.00692e+07	0.78569	0.0172005	6.41094e+06	5.94947e+06	0.0527986
Eicosanoic acid (20:1)	309.279	11.6273	15	0.375601	8399087	10138416	8788937	11156963	12411706	11029556	0.789822	0.0242856	10797520	9047674	0.124698
Uridine 5'-diphosphogalactose	565.047	0.895583	76	1.03251	1.90918e+07	2.31863e+07	2.09327e+07	2.64168e+07	2.46414e+07	2.77808e+07	0.801772	0.0251197	2.03515e+07	1.95219e+07	0.029422
uridine 5'-diphosphoglucose	565.047	0.895583	76	1.03251	1.90918e+07	2.31863e+07	2.09327e+07	2.64168e+07	2.46414e+07	2.77808e+07	0.801772	0.0251197	2.03515e+07	1.95219e+07	0.029422
beta-alanine	88.0399	1.01627	60	5.93382	1.23448e+08	1.27479e+08	1.39907e+08	1.60446e+08	1.47261e+08	1.50016e+08	0.853865	0.0249683	1.41489e+08	1.27237e+08	0.075005
D-alanine	88.0399	1.01627	60	5.93382	1.23448e+08	1.27479e+08	1.39907e+08	1.60446e+08	1.47261e+08	1.50016e+08	0.853865	0.0249683	1.41489e+08	1.27237e+08	0.075005
L-alanine	88.0399	1.01627	60	5.93382	1.23448e+08	1.27479e+08	1.39907e+08	1.60446e+08	1.47261e+08	1.50016e+08	0.853865	0.0249683	1.41489e+08	1.27237e+08	0.075005
glycerol 2-phosphate	171.006	0.894823	N/A	1.78938	7.02862e+06	6.95565e+06	6.83816e+06	8.49752e+06	7.81059e+06	8.02307e+06	0.855792	0.00513506	6.04531e+06	5.60506e+06	0.0534399
Glycerol 3-phosphate	171.006	0.894823	N/A	-1.30992	7.02862e+06	6.95565e+06	6.83816e+06	8.49752e+06	7.81059e+06	8.02307e+06	0.855792	0.00513506	6.04531e+06	5.60506e+06	0.0534399
D-aspartate	132.03	0.915651	56	2.90955	4.52178e+08	5.07032e+08	4.888e+08	6.00525e+08	5.28104e+08	5.62805e+08	0.856084	0.0372037	4.84609e+08	4.42685e+08	0.063939
L-aspartate	132.03	0.915651	56	2.90955	4.52178e+08	5.07032e+08	4.888e+08	6.00525e+08	5.28104e+08	5.62805e+08	0.856084	0.0372037	4.84609e+08	4.42685e+08	0.063939
Uridine 5'-diphosphate	402.995	0.848072	78	-0.741258	2.70088e+07	2.89601e+07	2.87911e+07	3.04297e+07	3.26944e+07	3.11205e+07	0.899361	0.0260004	2.18317e+07	1.9724e+07	0.0717275
Threonic acid	135.03	0.92809	10	-1.33077	1.98561e+07	1.96778e+07	2.01023e+07	1.83936e+07	1.75423e+07	1.7322e+07	1.11976	0.00367754	1.87348e+07	1.75396e+07	0.0465985
Phosphoric acid	96.9696	0.894823	24	-1.69415	5.32075e+08	5.44598e+08	5.38989e+08	4.30204e+08	4.93951e+08	4.67819e+08	1.1607	0.0167468	5.4128e+08	5.35632e+08	0.00741655
5-oxo-D-proline	128.035	1.00883	35	3.1138	3.99539e+08	3.98011e+08	3.86225e+08	3.42417e+08	3.28695e+08	3.09779e+08	1.20684	0.00283892	3.72281e+08	3.77281e+08	0.00943221
Pyroglutamic acid	128.035	1.01278	27	-1.0257	3.98669e+08	3.97949e+08	3.86157e+08	3.41503e+08	3.28695e+08	3.09291e+08	1.20754	0.00266907	3.72281e+08	3.76422e+08	0.00782208
Pyrrolidonecarboxylic acid	128.035	1.01278	27	-1.0257	3.98669e+08	3.97949e+08	3.86157e+08	3.41503e+08	3.28695e+08	3.09291e+08	1.20754	0.00266907	3.72281e+08	3.76422e+08	0.00782208
Myoinositol	179.056	1.01196	36	-0.722217	6.591e+07	6.83253e+07	6.53094e+07	5.56185e+07	5.42431e+07	5.14084e+07	1.23733	0.00117204	6.92023e+07	6.61623e+07	0.0317606
Tagatose/Glucose/Fructose/Galactose/Mannose/Sorbose/Allose	179.056	1.01435	13	-0.722217	6.591e+07	6.83253e+07	6.53094e+07	5.56185e+07	5.42431e+07	5.14084e+07	1.23733	0.00117204	6.92023e+07	6.61623e+07	0.0317606
L-Erythrulose	119.035	1.01641	4	-1.23531	1.12241e+07	1.1324e+07	1.05707e+07	9.56104e+06	8.17349e+06	8.78143e+06	1.24901	0.00914308	1.07732e+07	9.68051e+06	0.0755526
3-hydroxy-3-methylglutarate	161.045	1.01196	12	2.12369	1.77958e+07	1.85197e+07	1.63061e+07	1.31232e+07	1.54747e+07	1.30967e+07	1.26207	0.0235566	1.66434e+07	1.50841e+07	0.0695024
Levoglucosan/L-Rhamnono-1,4-lactone/2-Dehydro-3-deoxy-L-rhamnonate/(R)-2-Ethylmalate/(2R,3S)-2,3-Dimethylmalate/(R)-3,3-Dimethylmalate	161.046	1.01278	15	-1.10522	1.77958e+07	1.85197e+07	1.63061e+07	1.31232e+07	1.54747e+07	1.30967e+07	1.26207	0.0235566	1.66434e+07	1.50841e+07	0.0695024
Dehydroascorbic acid	173.009	0.839206	31	-1.1408	1.92203e+07	2.14714e+07	1.87017e+07	1.52056e+07	1.62003e+07	1.5532e+07	1.26536	0.00989703	1.60336e+07	1.43485e+07	0.0784368
5-aminopentanoate	116.071	1.07821	54	3.2484	4.35459e+07	4.64217e+07	4.29203e+07	3.0774e+07	3.87522e+07	3.16319e+07	1.31367	0.0183382	4.00954e+07	4.60118e+07	0.0971701
Ethylmalonic acid	131.035	0.898553	N/A	-1.26047	1.26045e+07	1.29738e+07	1.20817e+07	8.9243e+06	9.8222e+06	9.2004e+06	1.34755	0.000947721	1.31421e+07	1.3296e+07	0.00823425
Glutaric acid	131.034	0.898553	N/A	2.70795	1.26045e+07	1.29738e+07	1.20817e+07	8.9243e+06	9.8222e+06	9.2004e+06	1.34755	0.000947721	1.31421e+07	1.3296e+07	0.00823425
Methylsuccinic acid	131.035	0.898553	N/A	-1.26047	1.26045e+07	1.29738e+07	1.20817e+07	8.9243e+06	9.8222e+06	9.2004e+06	1.34755	0.000947721	1.31421e+07	1.3296e+07	0.00823425
Monoethyl malonic acid	131.035	0.898553	N/A	-1.26047	1.26045e+07	1.29738e+07	1.20817e+07	8.9243e+06	9.8222e+06	9.2004e+06	1.34755	0.000947721	1.31421e+07	1.3296e+07	0.00823425
N-Acetylneuraminic acid	308.098	0.89379	20	0.726814	4.68745e+07	4.8169e+07	5.11038e+07	3.52849e+07	4.20132e+07	2.99243e+07	1.36303	0.0250483	4.37487e+07	4.29648e+07	0.0127852
Ribulose 1,5-diphosphate	308.978	0.839206	38	0.766129	2.94605e+06	2.69747e+06	3.21039e+06	1.88401e+06	1.89846e+06	2.51333e+06	1.40632	0.0286778	2.50932e+06	2.19375e+06	0.0948938
5-Phospho-D-ribose 1-diphosphate (Phosphoribosyl pyrophosphate)	388.945	0.819873	56	-0.724526	2.68611e+06	3.02541e+06	3.53791e+06	1.65681e+06	1.81023e+06	2.07494e+06	1.66898	0.0110184	1.92157e+06	1.77868e+06	0.054613
D-tryptophan	203.082	5.69946	58	1.76984	1.1168e+07	1.34019e+07	1.19712e+07	6.37992e+06	8.21692e+06	6.23624e+06	1.754	0.00457676	1.15417e+07	1.18676e+07	0.0196854
L-tryptophan	203.082	5.72712	72	1.76984	1.1168e+07	1.34019e+07	1.19712e+07	6.37992e+06	8.21692e+06	6.23624e+06	1.754	0.00457676	1.15417e+07	1.18676e+07	0.0196854
SAICAR	453.066	0.811991	N/A	-1.08805	7.29903e+06	9.07096e+06	7.30716e+06	3.93916e+06	4.10559e+06	3.59238e+06	2.03462	0.00273552	5.48074e+06	5.12736e+06	0.0471099
Citraconic acid	129.019	0.894282	10	-0.849855	1.18058e+08	1.31822e+08	1.24278e+08	1.14824e+08	1.09122e+08	1.14052e+08	1.10698	0.0506743	1.20471e+08	1.19748e+08	0.0042586
Itaconic acid	129.019	0.894282	10	-0.849855	1.18058e+08	1.31822e+08	1.24278e+08	1.14824e+08	1.09122e+08	1.14052e+08	1.10698	0.0506743	1.20471e+08	1.19748e+08	0.0042586
Allantoic acid	175.047	5.99534	10	-0.897156	1.19306e+06	1.27587e+06	1.17432e+06	699514	1.08602e+06	912774	1.3502	0.0533014	928921	1.17605e+06	0.166031
Niacinamide (VB3)	121.041	2.72947	30	-1.20942	5.3736e+06	6.03369e+06	6.06961e+06	4.0685e+06	4.69351e+06	5.2996e+06	1.24288	0.0539757	5.58696e+06	5.55876e+06	0.00357833
L-Phenylalanine	164.071	3.564	50	2.26899	2.57492e+07	3.16251e+07	2.80646e+07	1.77313e+07	2.52307e+07	1.9621e+07	1.36521	0.0543726	2.95341e+07	2.58051e+07	0.0952977
NADH (Reduced nicotinamide adenine diphosphate)	664.117	1.70655	58	0.325692	1958537	1869440	2329515	1476787	1649261	910670	1.52537	0.0552634	1686893	1527044	0.0703376
4-Hydroxybenzenesulfonic acid	172.991	5.56399	12	-1.30239	960470	939728	925866	773573	889605	681579	1.20527	0.0582318	792137	888465	0.0810591
phenol sulfate	172.991	5.56399	12	1.87696	960470	939728	925866	773573	889605	681579	1.20527	0.0582318	792137	888465	0.0810591
Aminoadipic acid	160.062	1.05229	13	-1.25647	7.10513e+06	7.3413e+06	6.97911e+06	8.69511e+06	7.43519e+06	8.40716e+06	0.873177	0.0586949	5.85142e+06	6.52716e+06	0.0772002
N-methyl-L-glutamate	160.061	1.05229	13	1.99229	7.10513e+06	7.3413e+06	6.97911e+06	8.69511e+06	7.43519e+06	8.40716e+06	0.873177	0.0586949	5.85142e+06	6.52716e+06	0.0772002
Pyrophosphate	176.936	0.894282	30	-1.28662	1.91844e+07	1.93936e+07	1.78665e+07	1.23097e+07	1.7274e+07	1.5656e+07	1.24768	0.072089	1.81468e+07	1.84834e+07	0.0129926
3-Methyl-2-oxovaleric acid/2-Ketohexanoic acid	129.056	3.73509	4	-0.891594	4.70356e+06	5.19529e+06	4.77988e+06	7.66085e+06	1.05792e+07	7.04189e+06	0.580601	0.0807367	4.23992e+06	4.00538e+06	0.0402273
Ketoleucine	129.055	3.73509	20	3.37015	4.70356e+06	5.19529e+06	4.77988e+06	7.66085e+06	1.05792e+07	7.04189e+06	0.580601	0.0807367	4.23992e+06	4.00538e+06	0.0402273
cis-Aconitic acid	173.009	0.831297	60	1.86483	1.95851e+07	2.07946e+07	2.02406e+07	1.92782e+07	1.95953e+07	1.8689e+07	1.05312	0.0809707	1.91421e+07	1.78416e+07	0.0497311
trans-aconitate	173.009	0.831297	60	1.86483	1.95851e+07	2.07946e+07	2.02406e+07	1.92782e+07	1.95953e+07	1.8689e+07	1.05312	0.0809707	1.91421e+07	1.78416e+07	0.0497311
p-Cresol sulfate	187.006	6.80362	53	1.82699	1.81168e+07	2.2819e+07	2.10687e+07	1.36703e+07	1.88522e+07	1.54415e+07	1.29273	0.0843145	1.80076e+07	1.81114e+07	0.00406102
Acetoacetic acid/2-Ketobutyric acid	101.024	1.01278	3	-1.06886	2.10623e+07	1.57896e+07	1.6717e+07	1.13523e+07	1.39891e+07	1.49917e+07	1.32816	0.0869163	1.72939e+07	1.77982e+07	0.0203238
D-fructose 6-phosphate	259.022	0.894823	N/A	0.144379	4.89994e+06	5.96934e+06	4.48613e+06	8.14874e+06	6.59277e+06	5.93324e+06	0.742713	0.0886298	3.76839e+06	4.19432e+06	0.0756476
D-galactose 1-phosphate	259.022	0.894823	N/A	0.182986	4.89994e+06	5.96934e+06	4.48613e+06	8.14874e+06	6.59277e+06	5.93324e+06	0.742713	0.0886298	3.76839e+06	4.19432e+06	0.0756476
D-Glucose 1-phosphate	259.022	0.894823	N/A	0.144379	4.89994e+06	5.96934e+06	4.48613e+06	8.14874e+06	6.59277e+06	5.93324e+06	0.742713	0.0886298	3.76839e+06	4.19432e+06	0.0756476
D-Glucose-6-phosphate	259.022	0.894823	N/A	0.144379	4.89994e+06	5.96934e+06	4.48613e+06	8.14874e+06	6.59277e+06	5.93324e+06	0.742713	0.0886298	3.76839e+06	4.19432e+06	0.0756476
D-mannose 6-phosphate	259.022	0.894823	N/A	0.144379	4.89994e+06	5.96934e+06	4.48613e+06	8.14874e+06	6.59277e+06	5.93324e+06	0.742713	0.0886298	3.76839e+06	4.19432e+06	0.0756476
succinate semialdehyde	101.024	1.01278	3	4.07843	2.11753e+07	1.58541e+07	1.6717e+07	1.13472e+07	1.3989e+07	1.51255e+07	1.32833	0.0903984	1.72939e+07	1.77584e+07	0.018739
uridine 5'-diphosphoglucuronic acid	579.027	0.858067	69	0.890611	3.6386e+06	3.98662e+06	3.13204e+06	4.03564e+06	4.10453e+06	4.29383e+06	0.865149	0.09787	3.23485e+06	3.06782e+06	0.03748
L-Asparagine	131.046	0.960703	14	2.92962	1.63916e+07	2.07752e+07	1.99214e+07	2.27338e+07	2.09395e+07	2.52635e+07	0.828124	0.0979413	1.76213e+07	1.96153e+07	0.0757282
L-serine	104.035	0.978081	50	4.50131	1.14512e+07	1.1198e+07	1.11572e+07	1.46147e+07	1.22061e+07	1.31097e+07	0.84663	0.098413	1.10797e+07	1.11812e+07	0.00644902
Oleic Acid/Elaidic Acid/Vaccenic acid/Petroselinic acid (18:1)	281.249	10.6248	20	-1.74966	1.33179e+08	1.73162e+08	1.4714e+08	1.6965e+08	1.85531e+08	1.77283e+08	0.851669	0.104528	1.39701e+08	1.58426e+08	0.0888258
5-Aminolevulinic acid	130.05	1.05142	43	2.33066	1.8558e+07	1.92509e+07	1.80249e+07	2.17991e+07	2.18061e+07	1.88237e+07	0.894358	0.105452	1.78848e+07	1.98439e+07	0.0734342
cis-4-Hydroxy-D-proline	130.05	1.05142	43	2.33066	1.8558e+07	1.92509e+07	1.80249e+07	2.17991e+07	2.18061e+07	1.88237e+07	0.894358	0.105452	1.78848e+07	1.98439e+07	0.0734342
N-acetyl-L-alanine	130.05	1.05142	13	2.33066	1.8558e+07	1.92509e+07	1.80249e+07	2.17991e+07	2.18061e+07	1.88237e+07	0.894358	0.105452	1.78848e+07	1.98439e+07	0.0734342
trans-4-hydroxyproline	130.05	1.05142	34	2.33066	1.8558e+07	1.92509e+07	1.80249e+07	2.17991e+07	2.18061e+07	1.88237e+07	0.894358	0.105452	1.78848e+07	1.98439e+07	0.0734342
Cinnamoylglycine	204.067	5.85067	20	-1.11288	1.3281e+06	1.63346e+06	1.31092e+06	990513	1.34375e+06	998915	1.2818	0.116172	1.40502e+06	1.19497e+06	0.114253
Indolelactic acid/5-Methoxyindoleacetate	204.067	5.85067	20	-1.11288	1.3281e+06	1.63346e+06	1.31092e+06	990513	1.34375e+06	998915	1.2818	0.116172	1.40502e+06	1.19497e+06	0.114253
Norepinephrine	168.067	2.05149	80	-1.06479	5.78084e+06	7.24592e+06	6.10383e+06	4.40002e+06	6.07783e+06	4.39726e+06	1.28608	0.118161	5.56758e+06	5.45087e+06	0.0149794
Pyridoxine	168.066	2.05149	80	2.02923	5.78084e+06	7.24592e+06	6.10383e+06	4.40002e+06	6.07783e+06	4.39726e+06	1.28608	0.118161	5.56758e+06	5.45087e+06	0.0149794
L-methionine	148.043	1.48227	21	2.14571	1.27521e+07	1.44284e+07	1.28679e+07	9.95723e+06	1.31281e+07	9.60884e+06	1.22494	0.119915	1.34796e+07	1.36145e+07	0.00704212
Oenanthic ether	157.123	7.66662	15	-1.49481	4.49364e+06	4.80961e+06	4.83789e+06	4.85221e+06	4.98436e+06	4.99601e+06	0.953383	0.126208	5.77573e+06	6.01827e+06	0.0290824
Pelargonic acid (9:0)	157.123	7.66662	15	-1.49481	4.49364e+06	4.80961e+06	4.83789e+06	4.85221e+06	4.98436e+06	4.99601e+06	0.953383	0.126208	5.77573e+06	6.01827e+06	0.0290824
(S)-1-Pyrroline-5-carboxylate/1-Pyrroline-2-carboxylic acid	112.04	0.911078	15	-1.06799	2.05816e+07	2.38352e+07	2.75988e+07	2.60398e+07	3.12754e+07	2.93351e+07	0.831108	0.127068	1.82781e+07	2.0381e+07	0.0769292
Glycerate 2-phosphate	184.986	0.839737	80	-1.18275	2.91817e+07	3.2333e+07	2.8786e+07	3.53463e+07	4.09541e+07	3.12918e+07	0.839287	0.128742	2.43657e+07	2.24477e+07	0.057942
Glycerate 3-phosphate	184.986	0.848072	31	-1.18275	2.91817e+07	3.2333e+07	2.8786e+07	3.53463e+07	4.09541e+07	3.12918e+07	0.839287	0.128742	2.43657e+07	2.24477e+07	0.057942
citrate	191.019	0.829347	85	1.53199	2.08458e+08	2.62367e+08	2.29516e+08	2.12987e+08	2.00324e+08	1.92732e+08	1.1556	0.134006	2.14399e+08	1.83094e+08	0.11138
isocitric acid	191.019	0.829347	85	1.53199	2.08458e+08	2.62367e+08	2.29516e+08	2.12987e+08	2.00324e+08	1.92732e+08	1.1556	0.134006	2.14399e+08	1.83094e+08	0.11138
Arachidonic Acid (20:4)	303.233	10.0847	50	-1.2636	6.17333e+06	7.57455e+06	6.41521e+06	5.53643e+06	6.3494e+06	4.79401e+06	1.20883	0.13605	5.75043e+06	7.00487e+06	0.139083
Deoxyuridine	227.067	2.06181	36	-4.77893	1313506	1642436	1272722	1542360	1950783	1658850	0.820782	0.142112	1270201	1094866	0.104843
2-Hydroxyglutarate	147.03	0.89379	41	-1.84484	7.89297e+06	1.10217e+07	8.44295e+06	1.12352e+07	1.16178e+07	1.12399e+07	0.802443	0.143105	7.97068e+06	8.19607e+06	0.0197162
D-Arabinono-1,4-lactone	147.03	0.89379	44	-1.84484	7.89297e+06	1.10217e+07	8.44295e+06	1.12352e+07	1.16178e+07	1.12399e+07	0.802443	0.143105	7.97068e+06	8.19607e+06	0.0197162
uridine 5'-diphospho-N-acetylgalactosamine	606.074	0.912798	82	0.664037	1.50412e+07	2.06724e+07	1.83233e+07	2.12941e+07	2.00083e+07	2.63799e+07	0.79839	0.147807	1.81024e+07	1.63381e+07	0.0724458
Uridine 5'-diphospho-N-acetylglucosamine	606.074	0.912798	82	0.598039	1.50412e+07	2.06724e+07	1.83233e+07	2.12941e+07	2.00083e+07	2.63799e+07	0.79839	0.147807	1.81024e+07	1.63381e+07	0.0724458
Docosahexaenoic acid (22:6)	327.233	9.97636	40	-1.29916	5.51643e+06	6.50074e+06	5.88706e+06	4.96534e+06	5.82253e+06	4.3228e+06	1.18487	0.148217	5.89462e+06	6.42602e+06	0.0609954
UTP (Uridine 5'-triphosphate)	482.961	0.848072	75	-1.31843	3.75341e+07	3.98541e+07	3.75703e+07	3.47282e+07	3.82469e+07	3.39127e+07	1.07551	0.154615	2.52993e+07	2.33604e+07	0.0563508
L-Tyrosine	180.066	1.50435	39	1.96815	2.06133e+07	2.22304e+07	1.98499e+07	1.7509e+07	2.08996e+07	1.58311e+07	1.15586	0.162379	2.11075e+07	2.08741e+07	0.00786086
Taurine	124.007	0.977548	33	2.8938	1.83509e+08	1.97544e+08	1.75445e+08	2.45605e+08	1.91354e+08	2.07124e+08	0.864016	0.167859	1.74191e+08	1.7386e+08	0.00134521
Phenaceturic acid	192.066	5.96192	30	1.86987	3.73717e+07	4.73574e+07	3.94509e+07	3.10587e+07	4.03766e+07	3.18969e+07	1.20176	0.177811	3.51955e+07	3.55558e+07	0.00720175
Phenylacetylglycine	192.067	5.96192	22	-0.993727	3.73717e+07	4.73574e+07	3.94509e+07	3.10587e+07	4.03766e+07	3.18969e+07	1.20176	0.177811	3.51955e+07	3.55558e+07	0.00720175
S-(1,2-DICARBOXYETHYL)GLUTATHIONE	422.087	0.835313	63	-0.777048	2.05459e+06	1.94749e+06	1.98511e+06	2.64516e+06	4.37502e+06	2.52981e+06	0.626931	0.184544	1.94093e+06	1.76786e+06	0.0659947
Linolenic acid (18:2)	279.233	10.1596	22	-1.39953	6.29176e+06	7.76871e+06	7.54068e+06	5.17898e+06	6.84898e+06	6.33994e+06	1.17603	0.185317	8.08739e+06	1.00971e+07	0.156293
L-Glutamine	145.061	0.980405	34	2.36903	1.31427e+08	1.62287e+08	1.52483e+08	1.32177e+08	1.2548e+08	1.411e+08	1.11897	0.194811	1.56705e+08	1.53106e+08	0.016427
Sulfate	96.9601	0.887824	22	-0.31295	3.42288e+08	3.58154e+08	3.4739e+08	3.01038e+08	3.55728e+08	3.08885e+08	1.0851	0.196659	3.40091e+08	3.47918e+08	0.0160872
erythritol	121.05	1.01627	N/A	3.24475	5.08653e+06	4.08999e+06	4.39351e+06	3.88391e+06	4.32684e+06	3.94085e+06	1.11673	0.220672	3.90961e+06	3.90126e+06	0.00151311
3-Amino-4-methylpentanoic acid	130.087	1.71105	38	-1.6943	2.81762e+08	3.63369e+08	3.0825e+08	1.13269e+08	3.16996e+08	2.43713e+08	1.41456	0.220738	2.88739e+08	2.85931e+08	0.00690987
L-Isoleucine/L-leutine	130.087	1.71105	38	2.30302	2.81762e+08	3.63369e+08	3.0825e+08	1.13269e+08	3.16996e+08	2.43713e+08	1.41456	0.220738	2.88739e+08	2.85931e+08	0.00690987
Ricinoleic acid	297.244	9.51553	32	-1.14613	314691	336983	390259	455761	345890	406371	0.862512	0.227601	1433431	1551137	0.055774
Homovanillic acid	181.051	1.61563	70	-0.860715	8.66697e+06	9.25105e+06	7.82582e+06	9.91527e+06	1.19459e+07	8.42232e+06	0.850094	0.241546	7.63645e+06	8.42106e+06	0.0691022
Hydroxyphenyllactic acid	181.05	1.61563	70	2.17712	8.66697e+06	9.25105e+06	7.82582e+06	9.91527e+06	1.19459e+07	8.42232e+06	0.850094	0.241546	7.63645e+06	8.42106e+06	0.0691022
methyl vanillate	181.05	1.61563	70	2.01141	8.66697e+06	9.25105e+06	7.82582e+06	9.91527e+06	1.19459e+07	8.42232e+06	0.850094	0.241546	7.63645e+06	8.42106e+06	0.0691022
hippurate	178.051	1.66893	50	-1.08152	1.09941e+07	1.29272e+07	1.12274e+07	8.42068e+06	1.23715e+07	8.57508e+06	1.19687	0.248592	1.21105e+07	1.28777e+07	0.0434219
2-Furoic acid	111.009	0.831297	10	-1.13852	7.21771e+06	9.27727e+06	8.13427e+06	7.44646e+06	7.78451e+06	6.63885e+06	1.12618	0.250977	7.26936e+06	6.6985e+06	0.0577981
3-Furoic acid	111.009	0.831297	10	-1.13852	7.21771e+06	9.27727e+06	8.13427e+06	7.44646e+06	7.78451e+06	6.63885e+06	1.12618	0.250977	7.26936e+06	6.6985e+06	0.0577981
D-Arabinose 5-phosphate/D-Ribulose 5-phosphate	229.012	0.881604	62	-1.3121	8.13453e+06	9.70738e+06	6.73282e+06	1.1842e+07	8.17614e+06	9.79932e+06	0.824173	0.269617	7.05975e+06	7.2207e+06	0.0159386
D-Xylulose 5-phosphate	229.012	0.881604	62	-1.3121	8.13453e+06	9.70738e+06	6.73282e+06	1.1842e+07	8.17614e+06	9.79932e+06	0.824173	0.269617	7.05975e+06	7.2207e+06	0.0159386
ribose 5-phosphate	229.011	0.894823	74	0.958525	8.13453e+06	9.70738e+06	6.73282e+06	1.1842e+07	8.17614e+06	9.79932e+06	0.824173	0.269617	7.05975e+06	7.2207e+06	0.0159386
Quinolinic acid	166.015	0.912131	42	-1.50643	9.27463e+06	1.00423e+07	1.22566e+07	1.15332e+07	1.12334e+07	1.2345e+07	0.899231	0.283837	8.66816e+06	9.59517e+06	0.0717827
N-Acetyl-DL-methionine	190.054	2.78229	60	1.95518	3.95033e+06	2.48835e+06	3.97839e+06	3.05511e+06	2.96561e+06	2.47285e+06	1.22647	0.288496	3.78215e+06	3.81326e+06	0.00579243
Myristic acid (14:0)	227.201	9.5899	22	0.784426	3.05728e+08	4.06528e+08	3.36442e+08	3.2314e+08	3.32477e+08	2.60779e+08	1.14437	0.303311	3.63893e+08	3.91372e+08	0.051454
Cytidine 5'-triphosphate	481.977	0.839737	N/A	-1.25829	1.21969e+07	1.30549e+07	1.22923e+07	1.28909e+07	1.37911e+07	1.24989e+07	0.958228	0.309469	8.53782e+06	7.56257e+06	0.085663
S-Glutathionyl-L-cysteine	425.081	0.907244	N/A	-0.98419	3.55671e+06	5.00829e+06	3.51399e+06	2.73593e+06	2.56958e+06	4.26191e+06	1.26251	0.314723	4.10116e+06	4.45004e+06	0.0576979
2-Dehydropantoate/4-Hydroxy-2-oxohexanoic acid/(S)-2-Aceto-2-hydroxybutanoic acid/3-Hydroxy-5-oxohexanoate	145.051	9.75569	25	-1.83701	1.34417e+06	1.73209e+06	1.53188e+06	1.22945e+06	1.51012e+06	1.41794e+06	1.10839	0.341158	1.2227e+06	1.88869e+06	0.302712
3-methyglutaric acid	145.05	9.75569	25	1.74795	1.34417e+06	1.73209e+06	1.53188e+06	1.22945e+06	1.51012e+06	1.41794e+06	1.10839	0.341158	1.2227e+06	1.88869e+06	0.302712
Adipic acid	145.051	9.75569	25	-1.83701	1.34417e+06	1.73209e+06	1.53188e+06	1.22945e+06	1.51012e+06	1.41794e+06	1.10839	0.341158	1.2227e+06	1.88869e+06	0.302712
Galactitol	181.071	1.01278	61	2.07222	2.27695e+07	2.28378e+07	2.13694e+07	2.56686e+07	2.28198e+07	2.22334e+07	0.947044	0.343838	2.62634e+07	2.7452e+07	0.0312918
Sorbitol	181.071	1.01278	61	2.07222	2.27695e+07	2.28378e+07	2.13694e+07	2.56686e+07	2.28198e+07	2.22334e+07	0.947044	0.343838	2.62634e+07	2.7452e+07	0.0312918
Theobromine/Paraxanthine/Theophylline	181.071	1.01278	61	2.07222	2.27695e+07	2.28378e+07	2.13694e+07	2.56686e+07	2.28198e+07	2.22334e+07	0.947044	0.343838	2.62634e+07	2.7452e+07	0.0312918
Tauro-b-muricholic acid/Tauroursocholic acid/Taurallocholic acid	514.284	7.88346	10	-1.63002	725415	958351	643002	629572	748373	623652	1.16246	0.35116	722531	738298	0.0152632
Taurocholic acid	514.284	7.88346	10	-1.63002	725415	958351	643002	629572	748373	623652	1.16246	0.35116	722531	738298	0.0152632
5'-methylthioadenosine	296.082	6.52785	23	0.800175	1.35892e+06	1.29271e+06	1.42384e+06	1.28084e+06	1.61393e+06	1.51309e+06	0.924593	0.353435	1.09285e+06	1.37046e+06	0.15938
2'-deoxyguanosine 5'-triphosphate	505.988	0.864231	83	-0.566675	2.51901e+07	4.01725e+07	3.40558e+07	2.77534e+07	2.60037e+07	3.12619e+07	1.16937	0.357132	2.68815e+07	1.36661e+07	0.460925
Adenosine triphosphate	505.988	0.864231	83	-1.59437	2.51901e+07	4.01725e+07	3.40558e+07	2.77534e+07	2.60037e+07	3.12619e+07	1.16937	0.357132	2.68815e+07	1.36661e+07	0.460925
hydroxypyruvate	103.003	19.047	40	4.21733	4.78468e+06	5.04344e+06	4.64819e+06	5.3126e+06	4.64022e+06	5.27067e+06	0.950919	0.369341	5.84908e+06	4.53605e+06	0.178804
malonate	103.003	19.047	40	4.21733	4.78468e+06	5.04344e+06	4.64819e+06	5.3126e+06	4.64022e+06	5.27067e+06	0.950919	0.369341	5.84908e+06	4.53605e+06	0.178804
4-Hydroxyphenylpyruvic acid	179.035	2.3862	20	-1.21018	963944	1.44142e+06	626348	850977	1.56383e+06	1.60194e+06	0.754768	0.388772	1.04925e+06	1.07041e+06	0.0141126
caffeate	179.034	2.3862	20	1.69429	963944	1.44142e+06	626348	850977	1.56383e+06	1.60194e+06	0.754768	0.388772	1.04925e+06	1.07041e+06	0.0141126
16-Hydroxypalmitic acid	271.228	9.64624	20	-1.72647	1.26445e+06	1.4523e+06	1.40649e+06	1.21341e+06	1.50857e+06	745215	1.18921	0.394286	2.09737e+06	2.44644e+06	0.108647
3-hydroxybenzaldehyde	121.029	18.9735	30	3.1146	3976508	3838044	3326991	3330847	3546763	3662401	1.05707	0.413866	3514829	4134169	0.114509
4-hydroxybenzaldehyde	121.029	18.9735	30	3.1146	3976508	3838044	3326991	3330847	3546763	3662401	1.05707	0.413866	3514829	4134169	0.114509
Adenine	134.047	6.52785	35	2.7711	5.81893e+06	5.63844e+06	6.00773e+06	5.69518e+06	6.56766e+06	5.96486e+06	0.958163	0.413895	4.65796e+06	5.41576e+06	0.106385
Glyceric acid	105.019	0.862209	21	-1.29834	3.40707e+06	3.87212e+06	3.66163e+06	3.58483e+06	4.32446e+06	3.73141e+06	0.939876	0.42527	2.26109e+06	2.888e+06	0.172183
Glutarate semialdehyde	115.04	1.0643	13	-1.07305	1594125	1398011	1475775	1714640	1279865	2115085	0.874417	0.436767	1968854	1965692	0.00113653
Lauric acid(12:0)	199.17	8.83647	N/A	1.64618	3.07151e+06	3.82474e+06	3.15323e+06	3.25624e+06	3.15398e+06	3.03675e+06	1.06378	0.461629	5.35214e+06	5.04088e+06	0.0423539
Pentadecanoic acid (15:0)	241.217	10.0469	3	-1.556	5.8903e+06	6.80106e+06	5.4947e+06	6.23836e+06	5.27633e+06	5.55883e+06	1.06516	0.483491	1.92436e+07	2.31887e+07	0.131485
Adonitol	151.061	1.01435	34	-1.62154	3.98822e+06	5.10924e+06	3.42385e+06	5.51693e+06	3.57697e+06	5.17283e+06	0.877658	0.495192	5.2266e+06	5.26682e+06	0.00542098
Arabitol/Ribitol/Xylitol	151.061	1.01435	34	-1.62154	3.98822e+06	5.10924e+06	3.42385e+06	5.51693e+06	3.57697e+06	5.17283e+06	0.877658	0.495192	5.2266e+06	5.26682e+06	0.00542098
D-Arabitol	151.061	1.01435	34	-1.62154	3.98822e+06	5.10924e+06	3.42385e+06	5.51693e+06	3.57697e+06	5.17283e+06	0.877658	0.495192	5.2266e+06	5.26682e+06	0.00542098
D-Xylitol	151.061	1.01435	34	-1.62154	3.98822e+06	5.10924e+06	3.42385e+06	5.51693e+06	3.57697e+06	5.17283e+06	0.877658	0.495192	5.2266e+06	5.26682e+06	0.00542098
L-Arabitol	151.061	1.01435	34	-1.62154	3.98822e+06	5.10924e+06	3.42385e+06	5.51693e+06	3.57697e+06	5.17283e+06	0.877658	0.495192	5.2266e+06	5.26682e+06	0.00542098
3-Hydroxybutyric acid	103.04	1.01957	2	4.12624	9.91582e+06	1.15595e+07	9.16089e+06	9.86178e+06	9.95045e+06	9.29889e+06	1.05239	0.528216	9.34517e+06	9.09395e+06	0.0192683
2-hydroxybutyric acid	103.04	1.01957	37	4.22329	9.91582e+06	1.15595e+07	9.16089e+06	9.88044e+06	9.95045e+06	9.29889e+06	1.05171	0.533375	9.34517e+06	9.09395e+06	0.0192683
alpha-hydroxyisobutyric acid	103.04	1.01957	37	4.22329	9.91582e+06	1.15595e+07	9.16089e+06	9.88044e+06	9.95045e+06	9.29889e+06	1.05171	0.533375	9.34517e+06	9.09395e+06	0.0192683
cholesterol sulfate	465.304	11.1433	13	-1.46449	1.91177e+06	2.50718e+06	1.83773e+06	2.05906e+06	2.66121e+06	2.08371e+06	0.919564	0.562337	2.65538e+06	3.08311e+06	0.105412
lactate	89.0239	0.990402	17	5.09954	1.37017e+09	1.53755e+09	1.41416e+09	1.41648e+09	1.39904e+09	1.40315e+09	1.02446	0.563808	1.36645e+09	1.35732e+09	0.00474466
Methoxyacetic acid	89.0239	0.989565	40	5.09954	1.37017e+09	1.53755e+09	1.41416e+09	1.41648e+09	1.39904e+09	1.40315e+09	1.02446	0.563808	1.36645e+09	1.35732e+09	0.00474466
Glycochenodeoxycholic acid/GUDCA	448.307	8.15032	33	-1.16478	3.40199e+06	4.36378e+06	3.39776e+06	3.33301e+06	3.92348e+06	3.22365e+06	1.06521	0.588591	3.73901e+06	3.90932e+06	0.0314903
Heptadecanoic acid (17:0)	269.248	10.9045	N/A	0.262946	7.71915e+06	1.006e+07	7.39017e+06	4.53358e+06	8.20887e+06	9.92887e+06	1.11018	0.66763	1.06558e+07	2.29247e+07	0.516693
Dihydroxyacetone phosphate	168.99	0.876037	32	1.72164	6.59622e+06	6.96149e+06	5.18785e+06	6.74918e+06	5.47128e+06	5.6001e+06	1.05191	0.672107	5.59812e+06	5.28029e+06	0.0413184
Glyceraldehyde 3-phosphate	168.99	0.876037	32	1.66247	6.59622e+06	6.96149e+06	5.18785e+06	6.74918e+06	5.47128e+06	5.6001e+06	1.05191	0.672107	5.59812e+06	5.28029e+06	0.0413184
Taurochenodeoxycholic acid	498.289	8.27173	13	-1.47328	5.24647e+06	6.52741e+06	5.05765e+06	4.89019e+06	5.99255e+06	5.18204e+06	1.04773	0.675692	5.79858e+06	5.94346e+06	0.0174485
Palmitic acid (16:0)	255.233	10.4612	26	-2.21118	4.61387e+08	7.85785e+08	5.41664e+08	6.20938e+08	5.65338e+08	7.30954e+08	0.933031	0.714633	1.02331e+09	1.14569e+09	0.079796
2'-deoxyguanosine 5'-diphosphate	426.022	0.906167	73	0.197602	1.57217e+07	2.60072e+07	2.84398e+07	2.1684e+07	1.91664e+07	2.47425e+07	1.06976	0.735934	2.11078e+07	1.61493e+07	0.188217
Adenosine 5'-diphosphate (ADP)	426.022	0.89961	71	0.17413	1.57217e+07	2.60072e+07	2.84398e+07	2.1684e+07	1.91664e+07	2.47425e+07	1.06976	0.735934	2.11078e+07	1.61493e+07	0.188217
2-Methylbutyric acid	101.06	2.1339	23	4.40973	3.50673e+06	3.79477e+06	3.21241e+06	2.94699e+06	4.0325e+06	3.16521e+06	1.0364	0.757178	3.59837e+06	3.666e+06	0.0131655
Trimethylacetic acid	101.06	2.17376	29	4.40973	3.50673e+06	3.79477e+06	3.21241e+06	2.94699e+06	4.0325e+06	3.16521e+06	1.0364	0.757178	3.59837e+06	3.666e+06	0.0131655
(S)-2-Methylbutanoic acid	101.061	2.17376	29	-1.03256	3.50673e+06	3.79477e+06	3.21241e+06	2.9519e+06	4.0325e+06	3.16521e+06	1.03589	0.759679	3.59835e+06	3.666e+06	0.0131702
Ethylmethylacetic acid	101.061	2.17376	29	-1.03256	3.50673e+06	3.79477e+06	3.21241e+06	2.9519e+06	4.0325e+06	3.16521e+06	1.03589	0.759679	3.59835e+06	3.666e+06	0.0131702
Isovaleric acid	101.061	2.17376	29	-1.03256	3.50673e+06	3.79477e+06	3.21241e+06	2.9519e+06	4.0325e+06	3.16521e+06	1.03589	0.759679	3.59835e+06	3.666e+06	0.0131702
Pivalic acid	101.061	2.17376	29	-1.03256	3.50673e+06	3.79477e+06	3.21241e+06	2.9519e+06	4.0325e+06	3.16521e+06	1.03589	0.759679	3.59835e+06	3.666e+06	0.0131702
L-Arginine	173.104	1.01957	13	-1.12022	3.32153e+07	3.24976e+07	2.78119e+07	3.37598e+07	3.21386e+07	2.92754e+07	0.982674	0.810152	3.35724e+07	3.27641e+07	0.0172316
Pantothenic Acid	218.103	1.74377	54	-0.895323	2.38319e+07	2.78336e+07	2.17037e+07	2.48304e+07	3.04698e+07	2.0512e+07	0.967776	0.822337	2.25156e+07	2.34487e+07	0.0287096
Oxidized glutathione	611.145	0.894823	95	2.22452	1.95488e+07	2.74685e+07	2.42902e+07	2.40681e+07	2.39479e+07	2.20951e+07	1.01706	0.875478	2.63261e+07	2.40196e+07	0.064789
Stearic acid (18:0)	283.264	11.3507	20	-1.96014	639542019	1212158734	784207872	803457134	693250586	1056226237	1.0325	0.89807	1202467203	1540079215	0.174092
Histidine	154.062	1.01196	45	2.05411	1.34915e+07	1.32316e+07	1.12727e+07	1.36369e+07	1.22569e+07	1.17717e+07	1.00877	0.908096	1.28501e+07	1.2998e+07	0.00809172
creatinine	112.051	1.08251	N/A	3.64513	4.35749e+06	4.83921e+06	4.14769e+06	4.04788e+06	5.08873e+06	4.33417e+06	0.990617	0.915251	4.39531e+06	4.39131e+06	0.000642888
Arabinonic acid	165.04	11.0023	5	3.47476	1759628	539812	641114	1620185	560901	589312	1.06142	0.918955	470491	1819147	0.833008
L-lyxonate	165.04	11.0023	5	3.47476	1759628	539812	641114	1620185	560901	589312	1.06142	0.918955	470491	1819147	0.833008
L-Xylonate	165.04	11.0023	5	3.47476	1759628	539812	641114	1620185	560901	589312	1.06142	0.918955	470491	1819147	0.833008
Gluconic acid	195.05	0.915651	38	1.73529	6.34672e+06	5.34429e+06	6.59052e+06	8.4611e+06	4.18837e+06	5.93059e+06	0.983933	0.942558	6.33521e+06	4.57576e+06	0.228049
Oxypurinol	151.026	1.06316	N/A	-1.94656	4.64202e+06	5.70964e+06	5.99337e+06	5.25572e+06	6.36517e+06	4.84993e+06	0.992363	0.948653	4.79919e+06	5.04867e+06	0.0358269
Xanthine	151.026	1.06316	N/A	1.49655	4.64202e+06	5.70964e+06	5.99337e+06	5.25572e+06	6.36517e+06	4.84993e+06	0.992363	0.948653	4.79919e+06	5.04867e+06	0.0358269
allothreonine	118.05	0.99562	N/A	3.70664	7.53183e+06	7.47901e+06	6.58018e+06	7.97362e+06	6.94049e+06	6.64955e+06	1.00127	0.986498	7.63565e+06	7.20225e+06	0.0413072
L-threonine	118.05	0.99562	N/A	3.70664	7.53183e+06	7.47901e+06	6.58018e+06	7.97362e+06	6.94049e+06	6.64955e+06	1.00127	0.986498	7.63565e+06	7.20225e+06	0.0413072

## Sheet: Extra-metabolites
Supernatant metabolites of day 3 B cells
Component Name	Origin Index				Component Name	Origin Index				Component Name	Origin Index
glucose					lactate					pyruvate
Filename	Area	RT			Filename	Area	RT			Filename	Area	RT
TSQ06-069-1ul-MCon-1	1.58924e+08	4.93396			TSQ06-069-1ul-MKO-1	1.06462e+09	4.25972			TSQ06-069-1ul-MKO-1	1.26413e+09	2.78643
TSQ06-069-1ul-MCon-2	1.50779e+08	4.93805			a	1.12287e+09	4.2665			TSQ06-069-1ul-MKO-2	1.26493e+09	2.7792
TSQ06-069-1ul-MCon-3	1.78617e+08	4.92737			TSQ06-069-1ul-MKO-4	1.40206e+09	4.26193			TSQ06-069-1ul-MKO-4	1.46708e+09	2.79319
TSQ06-069-1ul-MCon-4	1.69773e+08	4.92282			TSQ06-069-1ul-MKO-3	1.53018e+09	4.24686			TSQ06-069-1ul-MKO-3	1.74684e+09	2.74803
TSQ06-069-1ul-MKO-1	2.56556e+08	4.9255			TSQ06-069-1ul-MCon-3	2.0499e+09	4.21818			TSQ06-069-1ul-MCon-3	3.23578e+09	2.76577
TSQ06-069-1ul-MKO-2	2.64966e+08	4.92563			TSQ06-069-1ul-MCon-2	2.15877e+09	4.20757			TSQ06-069-1ul-MCon-2	3.47007e+09	2.76703
TSQ06-069-1ul-MKO-3	2.62441e+08	4.92683			TSQ06-069-1ul-MCon-4	2.22502e+09	4.22088			TSQ06-069-1ul-MCon-4	3.51609e+09	2.75288
TSQ06-069-1ul-MKO-4	2.45736e+08	4.93515			TSQ06-069-1ul-MCon-1	2.34462e+09	4.22041			TSQ06-069-1ul-MCon-1	3.71793e+09	2.74973
