# Supplementary material for: MCT1-governed pyruvate metabolism is essential for antibody class-switch recombination through H3K27 acetylation
Source: Nat Commun. 2024 Jan 2;15:163. doi: 10.1038/s41467-023-44540-0 (PMC10762154; doi:10.1038/s41467-023-44540-0)
Supplement: Supplementary file 10 — Supplementary Data 7 [file 41467_2023_44540_MOESM10_ESM.xlsx]

## Sheet: histone_ratios_13C2
Supplementary Data S7
Histone proteomics of A20 cells
	1,MS220561-0H-1	2,MS220561-0H-2	3,MS220561-0H-3	4,MS220561-12H-1	5,MS220561-12H-2	6,MS220561-12H-3	7,MS220561-24H-1	8,MS220561-24H-2	9,MS220561-24H-3	10,MS220561-6H-1	11,MS220561-6H-2	12,MS220561-6H-3		1,MS220561-0H-1	2,MS220561-0H-2	3,MS220561-0H-3	4,MS220561-12H-1	5,MS220561-12H-2	6,MS220561-12H-3	7,MS220561-24H-1	8,MS220561-24H-2	9,MS220561-24H-3	10,MS220561-6H-1	11,MS220561-6H-2	12,MS220561-6H-3		1,MS220561-0H-1	2,MS220561-0H-2	3,MS220561-0H-3	4,MS220561-12H-1	5,MS220561-12H-2	6,MS220561-12H-3	7,MS220561-24H-1	8,MS220561-24H-2	9,MS220561-24H-3	10,MS220561-6H-1	11,MS220561-6H-2	12,MS220561-6H-3
Peptide	Ratio	Ratio	Ratio	Ratio	Ratio	Ratio	Ratio	Ratio	Ratio	Ratio	Ratio	Ratio		Area	Area	Area	Area	Area	Area	Area	Area	Area	Area	Area	Area		RT(min)	RT(min)	RT(min)	RT(min)	RT(min)	RT(min)	RT(min)	RT(min)	RT(min)	RT(min)	RT(min)	RT(min)
H3K9ac|K14ac
K9ac12C2	0.004799	0.005558	0.046289	0.005353	0.010099	0.007391	0.009192	0.053213	0.007466	0.005814	0.025918	0.009731		208000000	228000000	2510000000	306000000	528000000	419000000	453000000	1730000000	306000000	258000000	1520000000	521000000		46.58	46.46	46.48	46.23	46.29	46.18	46.24	44.28	46.24	46.41	46.35	46.39
K14ac12C2	0.960645	0.947822	0.925552	0.768108	0.788508	0.789456	0.802093	0.731408	0.780023	0.77398	0.765133	0.785062		41700000000	38800000000	50100000000	43900000000	41200000000	44800000000	39500000000	23700000000	32000000000	34400000000	44800000000	42100000000		46.84	46.72	46.63	46.38	46.42	46.33	46.36	44.51	46.39	46.61	46.52	46.54
K9ac13C2	0.015983	0.018429	0.009239	0.020131	0.016155	0.004182	0.004417	0.013433	0.008102	0.002547	0.018086	0.015354		693000000	755000000	500000000	1150000000	845000000	237000000	218000000	436000000	333000000	113000000	1060000000	823000000		47.32	47.18	47.12	46.86	46.82	45.88	46.21	44.3	46.27	46.29	46.91	46.97
K14ac13C2	0.018573	0.028192	0.01892	0.206408	0.185239	0.198971	0.184297	0.201947	0.204408	0.217659	0.190863	0.189853		805000000	1150000000	1020000000	11800000000	9680000000	11300000000	9080000000	6550000000	8390000000	9660000000	11200000000	10200000000		47.32	46.67	46.66	46.38	46.44	46.33	46.36	44.48	46.39	46.61	46.52	46.49
H3K9me1K14ac
12C2	0.70473	0.692105	0.733308	0.733963	0.563735	0.748076	0.470594	0.597181	0.398694	0.677656	0.6331	0.574945		18900000000	18200000000	21400000000	13600000000	11800000000	11100000000	11600000000	11400000000	10300000000	14200000000	14900000000	14000000000		51.27	51.19	51.14	50.8	50.86	50.81	50.8	49.53	50.8	51.07	50.97	51.03
13C2	0.29527	0.307895	0.266692	0.266037	0.436265	0.251924	0.529406	0.402819	0.601306	0.322344	0.3669	0.425055		7920000000	8110000000	7770000000	4920000000	9120000000	3720000000	13100000000	7700000000	15500000000	6740000000	8630000000	10300000000		51.12	50.98	50.91	50.78	50.4	50.78	50.57	49.63	50.6	51.02	50.92	50.6
H3K9me2K14ac
12C2	0.999599	0.999994	0.996353	0.786371	0.789065	0.802076	0.81196	0.804195	0.754626	0.809931	0.79269	0.794211		46400000000	37200000000	80500000000	35600000000	65200000000	17500000000	194000000	76900000000	12800000000	92800000000	43800000000	15600000000		35.68	35.42	35.27	35.04	34.91	35.03	35.28	33.65	36.16	35.15	35.11	35.21
13C2	0.000401	6e-06	0.003647	0.213629	0.210935	0.197924	0.18804	0.195805	0.245374	0.190069	0.20731	0.205789		18600000	229000	295000000	9680000000	17400000000	4310000000	44900000	18700000000	4150000000	21800000000	11500000000	4030000000		35.68	35.42	35.27	35.04	34.91	35.03	35.31	33.65	36.16	35.15	35.11	35.21
H3K9me3K14ac
12C2	0.991258	1	0.999575	0.893353	0.853929	0.962391	0.966928	0.811635	0.964939	0.81543	0.896093	0.975974		19200000000	41200000000	62000000000	34500000000	57300000000	24600000000	1440000000	34500000000	30000000000	59800000000	41700000000	22100000000		35.58	35.45	35.24	34.88	34.86	34.92	35.85	33.65	35	35.13	35.06	35.12
13C2	0.008742	0	0.000425	0.106647	0.146071	0.037609	0.033072	0.188365	0.035061	0.18457	0.103907	0.024026		170000000	0	26300000	4120000000	9800000000	963000000	49200000	8000000000	1090000000	13500000000	4840000000	543000000		35.55	35.42	35.22	34.85	34.78	34.89	36.69	33.65	34.94	35.07	35.01	35.09
H3K9acK14ac
(12C2)2	0.996169	0.984472	0.999512	0.541927	0.609424	0.578491	0.599702	0.596943	0.600391	0.603455	0.60184	0.564089		6450000000	6290000000	6850000000	3520000000	4080000000	4310000000	3280000000	3290000000	2610000000	4010000000	4430000000	3940000000		43.8	43.63	43.57	43.25	43.3	43.2	43.23	42.05	43.29	43.55	43.38	43.43
K9ac(13C2)1	0.000962	0.008819	0	0.251964	0.198646	0.221175	0.191913	0.193871	0.000359	0.202534	0.228695	0.231713		6230000	56300000	0	1640000000	1330000000	1650000000	1050000000	1070000000	1560000	1350000000	1680000000	1620000000		44.21	44.08	0	43.27	43.32	43.2	43.26	42.1	43.29	43.55	43.41	43.45
K14ac(13C2)1	0.00073	0.005633	0	0.13888	0.139551	0.132306	0.13601	0.12979	0.358718	0.148954	0.127657	0.16432		4730000	36000000	0	903000000	935000000	986000000	744000000	716000000	1560000000	991000000	939000000	1150000000		44.21	44.08	0	43.27	43.35	43.2	43.26	42.1	43.29	43.55	43.41	43.45
(13C2)2	0.002139	0.001076	0.000488	0.067229	0.052378	0.068028	0.072374	0.079397	0.040532	0.045057	0.041808	0.039879		13800000	6870000	3350000	437000000	351000000	507000000	396000000	438000000	176000000	300000000	308000000	279000000		44.19	44.06	43.95	43.25	43.28	43.2	43.26	42.07	43.29	43.55	43.38	43.45
	0.003831	0.015528	0.000488	0.458073	0.390575	0.421509	0.400297	0.403058	0.399609	0.396545	0.39816	0.435912
H3K18ac|K23ac
K18ac12C2	0.103395	0.104452	0.113787	0.095696	0.110895	0.062207	0.101732	0.102227	0.126668	0.069401	0.072519	0.077954		38600000000	36800000000	49900000000	40800000000	42900000000	26000000000	39000000000	30800000000	39800000000	30600000000	32000000000	32000000000		63.47	63.43	63.39	62.93	62.95	62.97	62.89	61.87	62.83	63.22	63.17	63.14
K23ac12C2	0.891065	0.879259	0.883022	0.696073	0.691182	0.730135	0.702143	0.720272	0.691571	0.714923	0.718266	0.712747		333000000000	309000000000	387000000000	297000000000	267000000000	305000000000	269000000000	217000000000	217000000000	315000000000	317000000000	293000000000		63.83	63.84	63.69	63.29	63.36	63.2	63.25	62.02	63.22	63.48	63.35	63.35
K18ac13C2	0.001072	0.003551	0.001113	0.036264	0.038146	0.031184	0.037458	0.03461	0.042814	0.018019	0.032419	0.03706		401000000	1250000000	488000000	15500000000	14800000000	13000000000	14400000000	10400000000	13400000000	7940000000	14300000000	15200000000		63.78	63.69	63.67	62.91	63.18	62.97	63.09	61.97	63.09	63.22	63.17	63.37
K23ac13C2	0.004469	0.012738	0.002079	0.171967	0.159777	0.176474	0.158667	0.142891	0.138948	0.197658	0.176797	0.17224		1670000000	4480000000	911000000	73400000000	61800000000	73800000000	60900000000	43100000000	43600000000	87100000000	78100000000	70700000000		63.78	63.84	63.67	63.35	63.29	63.2	63.25	62.1	63.22	63.51	63.35	63.35
H3K18acK23ac
(12C2)2	0.95418	0.978443	0.986753	0.629769	0.64859	0.652544	0.675533	0.65295	0.683175	0.6682	0.638147	0.638706		30600000000	27900000000	36000000000	17900000000	17400000000	20400000000	16200000000	15200000000	12600000000	22300000000	21500000000	21200000000		60.59	60.55	60.52	60.02	60.09	60.04	59.95	59.21	59.95	60.36	60.27	60.28
K18ac(13C2)1	0.01588	0	0	0.174427	0.170573	0.164875	0.150927	0.000269	0.150769	0.163373	0.173963	0.180107		509000000	0	0	4950000000	4570000000	5150000000	3610000000	6280000	2790000000	5440000000	5870000000	5980000000		60.72	0	0	60.02	60.09	60.04	59.98	59.21	59.98	60.36	60.27	60.28
K23ac(13C2)1	0.006084	0	0	0.120531	0.120547	0.117886	0.101841	0.269204	0.097873	0.117991	0.124438	0.126169		195000000	0	0	3420000000	3230000000	3680000000	2440000000	6270000000	1810000000	3930000000	4200000000	4190000000		60.72	0	0	60.02	60.09	60.04	59.98	59.21	59.98	60.36	60.27	60.28
(13C2)2	0.023856	0.021557	0.013247	0.075273	0.060291	0.064695	0.071699	0.077576	0.068183	0.050436	0.063452	0.055018		765000000	614000000	484000000	2140000000	1620000000	2020000000	1720000000	1810000000	1260000000	1680000000	2140000000	1830000000		60.28	60.29	60.22	60	60.09	60.04	59.95	59.21	59.95	60.36	60.27	60.28
	0.04582	0.021557	0.013247	0.370231	0.351411	0.347456	0.324467	0.347049	0.316825	0.3318	0.361853	0.361294
H3K27ac
12C2	0.819615	0.925108	0.882251	0.340443	0.382164	0.285637	0.219932	0.999477	0.11836	0.786201	0.487293	0.952517		398000000	565000000	656000000	1010000000	939000000	807000000	607000000	1720000000	374000000	829000000	675000000	989000000		53.68	53.61	53.6	53.1	53.18	53.11	52.5	52.75	52.54	53.46	51.98	53.35
13C2	0.180385	0.074892	0.117749	0.659557	0.617836	0.714363	0.780068	0.000523	0.88164	0.213799	0.512707	0.047483		87500000	45800000	87500000	1960000000	1520000000	2020000000	2150000000	903000	2790000000	225000000	710000000	49300000		53.37	53.61	53.57	52.81	52.86	52.72	52.68	52.75	52.61	53.41	52.38	53.35
H33K27ac
12C2	0.475776	1	1	0.977714	0.927659	1	0.874567	0.719649	0.874269	1	0.949153	1		163000000	4770000	1330000	345000000	476000000	1490000	87000000	682000000	329000000	984000	637000000	1710000		52.49	0.43	0.1	51.97	51.92	0.03	51.81	51.37	51.92	0.49	51.25	0.46
13C2	0.524224	0	0	0.022286	0.072341	0	0.125433	0.280351	0.125731	0	0.050847	0		179000000	0	0	7860000	37100000	0	12500000	266000000	47300000	0	34100000	0		52.31	0	0	51.87	51.95	0	51.94	51.37	51.94	0	51.22	0
H4K5K8K12K16-1ac
K5ac12C2	0.071139	0.07662	0.074761	0.062393	0.060558	0.056425	0.056291	0.116867	0.066722	0.061734	0.059476	0.065792		12400000000	10200000000	12400000000	8460000000	8750000000	7160000000	8780000000	19900000000	9540000000	8740000000	9010000000	9920000000		59.93	59.86	59.82	59.37	59.44	59.43	59.32	58.45	59.29	59.71	59.62	59.63
K8ac12C2	0.01445	0.010053	0.011705	0.004201	0.005277	0.004137	0.004399	0.10817	0.005089	0.003607	0.004039	0.006229		2510000000	1340000000	1940000000	569000000	762000000	525000000	686000000	18500000000	728000000	511000000	612000000	939000000		59.47	59.86	59.38	59.32	59.44	59.41	59.3	58.09	59.27	59.66	59.59	59.63
K12ac12C2	0.150361	0.167177	0.190938	0.144163	0.149312	0.140832	0.124727	0.105534	0.130561	0.16398	0.1632	0.157376		26200000000	22400000000	31600000000	19500000000	21600000000	17900000000	19500000000	18000000000	18700000000	23200000000	24700000000	23700000000		59.45	59.37	59.33	58.91	59	58.95	58.86	57.96	58.86	59.2	59.13	59.16
K16ac12C2	0.759453	0.745086	0.718737	0.59273	0.599645	0.600622	0.628889	0.485952	0.605847	0.569528	0.577117	0.574126		132000000000	99700000000	119000000000	80300000000	86600000000	76200000000	98100000000	82900000000	86700000000	80600000000	87400000000	86500000000		59.83	59.78	59.72	59.29	59.37	59.34	59.2	58.4	59.19	59.61	59.51	59.55
K5ac13C2	0.000906	0.000202	0.000721	0.021435	0.020614	0.020565	0.019163	0.030472	0.020851	0.021722	0.020976	0.02055		158000000	27100000	119000000	2900000000	2980000000	2610000000	2990000000	5200000000	2980000000	3080000000	3180000000	3100000000		59.47	59.4	59.36	58.96	59	58.97	58.89	58.45	58.91	59.22	59.13	59.16
K8ac13C2	0.001752	0.000262	0.001418	0.019429	0.021217	0.019201	0.018269	0.042079	0.016021	0.025143	0.023891	0.023646		305000000	35000000	235000000	2630000000	3070000000	2440000000	2850000000	7180000000	2290000000	3560000000	3620000000	3560000000		59.47	59.42	59.38	58.93	59	58.97	58.89	58.45	58.88	59.22	59.15	59.16
K12ac13C2	0.001802	0.00041	0.001561	0.050933	0.049697	0.049861	0.043634	0.024399	0.046838	0.055427	0.052192	0.051897		314000000	54900000	259000000	6900000000	7180000000	6330000000	6800000000	4160000000	6700000000	7850000000	7900000000	7820000000		59.42	59.37	59.33	58.91	58.98	58.95	58.86	58.42	58.86	59.2	59.13	59.16
K16ac13C2	0.000136	0.000189	0.000159	0.104717	0.093681	0.108358	0.104628	0.086528	0.108071	0.098859	0.099109	0.100385		23700000	25300000	26300000	14200000000	13500000000	13700000000	16300000000	14800000000	15500000000	14000000000	15000000000	15100000000		59.75	59.73	59.69	59.27	59.37	59.34	59.2	58.37	59.19	59.61	59.51	59.53
H4K5K8K12K16-2ac
(12C2)2	0.960793	0.957042	0.968152	0.596915	0.607293	0.599946	0.624008	0.597286	0.6259	0.597077	0.596965	0.60153		63000000000	52200000000	64300000000	45000000000	42700000000	42000000000	45200000000	37300000000	35800000000	40000000000	43300000000	43200000000		57.29	57.24	57.2	56.77	56.87	56.8	56.75	55.92	56.77	57.09	57.01	57.01
(13C2)1	0.01006	0.01738	0.003828	0.333592	0.324881	0.322315	0.299549	0.312688	0.312889	0.332796	0.338576	0.333398		660000000	948000000	254000000	25200000000	22800000000	22600000000	21700000000	19500000000	17900000000	22300000000	24600000000	24000000000		57.29	57.24	57.2	56.77	56.87	56.8	56.75	55.92	56.77	57.09	57.01	57.01
(13C2)2	0.029147	0.025578	0.02802	0.069493	0.067825	0.07774	0.076444	0.090026	0.061211	0.070127	0.064459	0.065072		1910000000	1400000000	1860000000	5240000000	4770000000	5440000000	5540000000	5630000000	3500000000	4690000000	4680000000	4680000000		57.26	57.24	57.17	56.77	56.87	56.8	56.75	55.92	56.77	57.09	57.01	57.01
H4K5K8K12K16-3ac
(12C2)3	0.954249	0.95069	0.953858	0.452099	0.464229	0.454605	0.480986	0.485385	0.489688	0.46565	0.458929	0.450953		25800000000	19600000000	26500000000	15900000000	15900000000	16300000000	15300000000	11800000000	12400000000	13300000000	15200000000	13900000000		54.91	54.86	54.88	54.52	54.57	54.51	54.48	53.73	54.51	54.82	54.72	54.73
(13C2)1	0.002262	0.008284	0.000462	0.402742	0.400979	0.404109	0.38674	0.381901	0.383093	0.394154	0.394804	0.38245		61200000	171000000	12800000	14200000000	13700000000	14500000000	12300000000	9250000000	9690000000	11300000000	13100000000	11800000000		54.93	54.86	54.88	54.52	54.6	54.54	54.48	53.71	54.51	54.84	54.74	54.76
(13C2)2	0.043173	0.040689	0.045503	0.115789	0.108376	0.113781	0.098789	0.109307	0.097054	0.115523	0.124372	0.146104		1170000000	838000000	1260000000	4080000000	3710000000	4080000000	3140000000	2650000000	2450000000	3310000000	4110000000	4520000000		54.93	54.91	54.9	54.52	54.6	54.51	54.48	53.71	54.48	54.79	54.69	54.71
(13C2)3	0.000315	0.000336	0.000177	0.02937	0.026417	0.027506	0.033485	0.023407	0.030165	0.024672	0.021896	0.020492		8520000	6930000	4910000	1040000000	904000000	985000000	1070000000	567000000	763000000	706000000	724000000	634000000		55.03	54.99	55.03	54.52	54.57	54.51	54.48	53.73	54.48	54.79	54.69	54.73
H4K5K8K12K16-4ac
(12C2)4	0.921276	0.931586	0.945127	0.386154	0.356058	0.399159	0.402261	0.359878	0.384153	0.362608	0.357752	0.390307		4920000000	4160000000	5060000000	2460000000	1850000000	2680000000	2710000000	2590000000	2010000000	1580000000	2070000000	1960000000		52.74	52.68	52.65	52.35	52.4	52.36	52.32	51.7	52.33	52.59	52.51	52.53
(13C2)1	0.000339	0.016539	0.001227	0.349182	0.388303	0.351589	0.333964	0.426937	0.34857	0.425843	0.39213	0.33771		1810000	73900000	6570000	2230000000	2020000000	2360000000	2250000000	3070000000	1830000000	1850000000	2270000000	1700000000		52.77	52.68	52.65	52.35	52.38	52.36	52.32	51.7	52.35	52.59	52.51	52.53
(13C2)2	0.001811	0.00226	0.003904	0.180539	0.158023	0.165686	0.154746	0.133673	0.162328	0.149232	0.20155	0.226141		9680000	10100000	20900000	1150000000	821000000	1110000000	1040000000	960000000	851000000	649000000	1170000000	1140000000		52.79	52.73	52.68	52.35	52.38	52.36	52.32	51.68	52.35	52.59	52.51	52.53
(13C2)3	0.06364	0.047704	0.048797	0.071575	0.082612	0.076288	0.099129	0.071387	0.100556	0.060339	0.046251	0.043054		340000000	213000000	261000000	457000000	429000000	512000000	667000000	513000000	527000000	263000000	267000000	216000000		53.18	53.11	52.42	52.35	52.4	52.36	52.3	51.68	52.3	52.59	52.51	52.53
(13C2)4	0.012934	0.001912	0.000945	0.012551	0.015004	0.007277	0.009901	0.008125	0.004393	0.001978	0.002317	0.002787		69100000	8540000	5060000	80100000	77900000	48800000	66600000	58400000	23000000	8610000	13400000	14000000		53.18	53.14	53.08	52.35	52.4	52.36	52.3	51.68	52.79	52.67	52.46	52.51
HH2AK5ac|K9ac
K5ac12C2	0.759345	0.865293	0.820391	0.002668	0.006103	0.340536	0.230013	0.197103	0.004912	0.494208	0.543825	0.490982		41300000000	41600000000	46500000000	152000000	340000000	19000000000	8540000000	10300000000	217000000	31400000000	38700000000	34000000000		41.03	40.84	40.79	40.05	40.23	40.32	40.46	38.88	40.2	40.85	40.55	40.63
K9ac12C2	0.21625	0.132308	0.17859	0.799024	0.803099	0.463799	0.596561	0.306263	0.821774	0.313428	0.26188	0.307745		11800000000	6360000000	10100000000	45500000000	44700000000	25900000000	22100000000	16100000000	36400000000	19900000000	18600000000	21300000000		41.13	40.9	40.89	40.38	40.51	40.29	40.46	38.9	40.41	40.9	40.6	40.68
K5ac13C2	0.020481	0.002224	0.000535	0.137404	0.135331	0.129359	0.096012	0.408487	0.007466	0.164779	0.173912	0.154891		1110000000	107000000	30300000	7830000000	7530000000	7230000000	3560000000	21400000000	330000000	10500000000	12400000000	10700000000		41.06	40.82	40.89	40.38	40.51	40.32	40.46	38.59	40.22	40.87	40.55	40.63
K9ac13C2	0.003924	0.000175	0.000485	0.060904	0.055467	0.066306	0.077414	0.088148	0.165848	0.027585	0.020384	0.046381		213000000	8440000	27500000	3470000000	3090000000	3710000000	2870000000	4620000000	7340000000	1750000000	1450000000	3210000000		41.13	40.64	40.89	40.33	40.49	40.27	40.4	38.57	40.41	40.9	40.6	40.68
HH2AK5acK9ac
(12C2)2	0.137678	0.165417	0.283545	0.276104	0.30052	0.333709	0.007607	0.344413	0.55262	0.373181	0.245407	0.07942		704000000	280000000	1610000000	1190000000	1180000000	853000000	3170000	1150000000	477000000	1650000000	1160000000	142000000		38.77	39.43	38.46	37.98	38.16	38	39.68	36.6	39.94	38.37	38.24	38.31
K5ac(13C2)1	0.267664	0.626399	0.208802	0.481651	0.499134	0.406757	0.771074	0.293204	0.345554	0.303081	0.396672	0.425352		1370000000	1060000000	1190000000	2070000000	1960000000	1040000000	321000000	977000000	298000000	1340000000	1870000000	759000000		38.3	39.54	38.3	37.77	37.76	37.77	40.06	36.09	39.97	38.03	38.02	38.05
K9ac(13C2)1	0.589106	0.207328	0.493652	0.230832	0.194289	0.24217	0.190766	0.352102	0.078729	0.308286	0.344794	0.482174		3010000000	351000000	2810000000	993000000	764000000	619000000	79400000	1170000000	68000000	1360000000	1630000000	860000000		38.33	39.51	38.13	37.66	37.65	37.64	40	36.09	39.91	37.9	37.75	37.84
(13C2)2	0.005553	0.000857	0.014002	0.011414	0.006056	0.017364	0.030553	0.010282	0.023097	0.015452	0.013127	0.013054		28400000	1450000	79600000	49100000	23800000	44400000	12700000	34300000	19900000	68200000	62000000	23300000		38.43	39.49	38.18	37.71	37.7	37.69	40.11	36.11	40.02	37.98	37.89	37.94
HH2AK4K7K11K15-1ac
K4ac12C2	0	0	0	0.576969	0.757998	0.448767	0.740157	0.902921	0	0.203879	0	0.318691		0	0	0	9100000	29400000	106000000	54800000	5300000000	0	1920000	0	5140000		0	0	0	0.43	70.93	71.43	0.45	69.66	0	0.35	0	0.44
K7ac12C2	0	0	0	0	0	0	0	0	0	0	0	0		0	0	0	0	0	0	0	0	0	0	0	0		0	0	0	0	70.78	70.77	0	69.38	0	0	0	0
K11ac12C2	0	0	0.01	0	0	0.000542	0	0.001207	0.01	0	0	0.000317		0	0	143000	0	0	127000	0	7090000	369	0	0	5110		0	0	0.28	0	70.78	71.28	0	69.87	0.44	0	0	0.1
K15ac12C2	0	0	0.99	0.120853	0.124904	0.186138	0.157554	0.075768	0.99	0.054133	0	0.000325		0	0	14200000	1910000	4840000	43800000	11700000	445000000	36500	510000	0	5240		0	0	0.28	0.43	71.27	71.43	0.43	69.64	0.44	0.35	0	0.08
K4ac13C2	0	0	0	0.295094	0.096177	0.2816	0.085673	0.016286	0	0.657167	0.566119	0.664605		0	0	0	4650000	3730000	66300000	6340000	95600000	0	6190000	2260000	10700000		0	0	0	0.43	70.93	70.92	0.45	69.66	0	0.46	0.42	0.16
K7ac13C2	0	0	0	0	0	0	0.000145	6e-06	0	0	0	0		0	0	0	0	0	0	10700	36500	0	0	0	0		0	0	0	0	70.78	70.77	0.04	69.51	0	0	0	0
K11ac13C2	0	0	0	0	0	0.00029	0	0	0	0	0	0		0	0	0	0	0	68300	0	0	0	0	0	0		0	0	0	0	70.78	71.28	0	69.38	0	0	0	0
K15ac13C2	0	0	0	0.007084	0.020921	0.082663	0.016472	0.003812	0	0.084821	0.433881	0.016062		0	0	0	112000	810000	19500000	1220000	22400000	0	799000	1730000	259000		0	0	0	0.43	71.44	71.45	0.04	69.51	0	0.46	0.42	0.1
HH2AK4K7K11K15-2ac
(12C2)2	0.642987	0.052937	0	0.256752	1	0.961229	0.017509	0.455771	0.122447	0.643445	0.44545	1		304000000	28600000	0	103000000	25700000	755000000	11700000	138000000	40100000	200000000	138000000	271000000		64.31	58.02	0	63.93	63.82	70.36	59.88	69.23	63.78	64.07	63.99	63.99
(13C2)1	0.008931	0.947063	0	0.013063	0	0.027702	0.007958	0.544229	0.022987	0.01904	0.01726	0		4230000	512000000	0	5230000	0	21800000	5300000	164000000	7520000	5920000	5350000	0		64.47	58.02	0	63.88	63.82	70.41	59.68	69.23	63.83	64.12	64.04	64.11
(13C2)2	0.348082	0	0	0.730185	0	0.011068	0.974533	0	0.854567	0.337514	0.53729	0		165000000	0	0	292000000	0	8690000	649000000	0	280000000	105000000	167000000	0		64.84	0	0	64.05	0	70.82	60.29	0	64.16	64.52	64.01	0
HH2AK4K7K11K15-3ac
(12C2)3	0.228074	0.764485	0.433851	0.031458	1	0.969363	0.024116	0.76858	0.03165	0.954432	0.456593	0.177428		26300000	219000000	100000000	235000000	10800000	108000000	169000000	80900000	156000000	603000000	848000000	526000000		56.98	56.97	56.85	55.88	62.72	65.51	55.8	65.77	55.8	56.56	56.36	56.33
(13C2)1	0.102249	0.222393	0.540621	0.801713	0	0.030637	0.833303	0.151725	0.829608	0.033021	0.495519	0.793724		11800000	63700000	125000000	5990000000	0	3400000	5850000000	16000000	4080000000	20900000	920000000	2350000000		56.83	57.09	56.95	55.88	62.82	65.29	55.8	65.59	55.78	56.62	56.36	56.33
(13C2)2	0.034669	0.013122	0.025528	0.034192	0	0	0.142581	0.079695	0.038914	0.012547	0.004694	0.028848		4000000	3760000	5890000	256000000	0	0	1000000000	8390000	192000000	7920000	8710000	85500000		57.08	56.97	57.15	55.86	0	0	55.8	65.69	55.78	56.59	56.38	56.28
(13C2)3	0.635009	0	0	0.132637	0	0	0	0	0.099828	0	0.043194	0		73200000	0	0	991000000	0	0	0	0	491000000	0	80200000	0		57.39	0	56.87	55.78	0	0	0	0	55.75	0	55.92	0
HH2AK4K7K11K15-4ac
(12C2)4	0	0	0.020757	0.17467	0	0	1	0.282202	0	1	0	0		0	0	13000000	98600000	0	0	1470000	944000	0	8330000	0	0		0	0	55.48	47.56	0	0	0.04	0.14	0	0.14	0	0
(13C2)1	0	0	0.975787	0.79529	0	0	0	0.407103	0	0	0	0		0	0	612000000	449000000	0	0	0	1360000	0	0	0	0		0	0	55.05	48	0	0	0	0.08	0	0	0	0
(13C2)2	0	0	0.003456	0.030039	0	0	0	0.310696	0	0	0	0		0	0	2170000	17000000	0	0	0	1040000	0	0	0	0		0	0	55.48	47.54	0	0	0	0.08	0	0	0	0
(13C2)3	0	0	0	0	0	0	0	0	0	0	0	0		0	0	0	0	0	0	0	0	0	0	0	0		0	0	0	0	0	0	0	0.14	0	0	0	0
(13C2)4	0	0	0	0	0	0	0	0	0	0	0	0		0	0	0	0	0	0	0	0	0	0	0	0		0	0	0	0	0	0	0	0	0	0	0	0
HH2AK4K7K11K15-1ac
K4ac12C2	0.359397	0.331803	0.365636	0.536212	0.515223	0.506389	0.564124	0.365094	0.510702	0.366856	0.544586	0.167832		3880000000	2890000000	3270000000	3940000000	3770000000	3620000000	4300000000	2350000000	3810000000	2320000000	3340000000	1180000000		61.79	61.68	61.63	61.37	61.44	61.47	61.36	60.58	61.33	61.66	61.56	61.56
K7ac12C2	0.122619	0.101141	0.153901	1.6e-05	0.0048	0.00415	0.004091	0.155289	0.005823	0.116343	0.001417	0.442924		1320000000	880000000	1380000000	120000	35200000	29600000	31100000	999000000	43500000	737000000	8690000	3100000000		61.82	61.8	61.73	61.73	61.75	61.72	61.61	60.69	61.58	61.61	61.82	61.84
K11ac12C2	0.334555	0.321271	0.315529	0.000378	0.007199	0.002904	0.009429	0.137197	0.000116	0.04455	6.9e-05	0.000607		3610000000	2790000000	2820000000	2780000	52700000	20700000	71800000	882000000	870000	282000000	423000	4250000		61.82	61.8	61.73	61.73	61.85	61.75	61.84	60.58	61.69	61.58	61.08	61.1
K15ac12C2	0.119218	0.116238	0.106529	0.271842	0.299599	0.303067	0.224588	0.146689	0.216285	0.293332	0.308599	0.141236		1290000000	1010000000	954000000	2000000000	2190000000	2170000000	1710000000	943000000	1610000000	1860000000	1890000000	990000000		62.01	61.95	61.98	61.37	61.44	61.44	61.36	60.58	61.33	61.66	61.56	61.56
K4ac13C2	0.03009	0.067448	0.026403	0.097691	0.108364	0.121817	0.114364	0.116165	0.145026	0.089278	0.078226	0.113521		325000000	587000000	236000000	719000000	794000000	870000000	871000000	747000000	1080000000	565000000	480000000	795000000		62.04	61.65	61.58	61.48	61.52	61.39	61.38	61.01	61.4	61.64	61.59	61.63
K7ac13C2	0.005251	0.008344	0.00373	0	0.000215	0.001121	0.001891	0.030212	0	0.017344	0.000215	0.00759		56700000	72600000	33400000	0	1580000	8010000	14400000	194000000	0	110000000	1320000	53200000		61.99	61.65	61.95	60.89	61.77	61.75	61.38	60.61	60.84	61.64	61.84	61.84
K11ac13C2	0.007664	0.016008	0.010475	0	0	0	0	0.003313	0	0	0	0		82800000	139000000	93800000	0	0	0	0	21300000	0	0	0	0		61.94	61.82	61.83	60.89	60.95	60.96	60.87	60.61	60.84	61.18	61.08	61.07
K15ac13C2	0.021206	0.037746	0.017796	0.09386	0.064599	0.060553	0.081513	0.046041	0.122047	0.072296	0.066889	0.12629		229000000	328000000	159000000	690000000	473000000	433000000	621000000	296000000	911000000	458000000	410000000	885000000		62.04	62.15	61.95	61.45	61.52	61.39	61.38	61.01	61.4	61.84	61.59	61.79
HH2AK4K7K11K15-2ac
(12C2)2	0.865469	0.861855	0.794542	0.443344	0.414813	0.390791	0.448067	0.514009	0.426935	0.487216	0.574593	0.484859		2370000000	1700000000	1630000000	668000000	667000000	583000000	697000000	745000000	646000000	628000000	1020000000	750000000		59.8	59.76	59.77	59.49	59.54	59.51	59.45	58.82	59.47	59.71	59.64	59.61
(13C2)1	0.131133	0.134232	0.1984	0.460076	0.403038	0.490357	0.481112	0.39574	0.410231	0.467394	0.180504	0.437043		360000000	264000000	407000000	693000000	648000000	731000000	748000000	574000000	620000000	603000000	320000000	676000000		59.8	59.78	59.74	59.47	59.52	59.51	59.42	58.82	59.45	59.68	59.59	59.63
(13C2)2	0.003398	0.003913	0.007059	0.096581	0.182149	0.118853	0.070821	0.090251	0.162834	0.04539	0.244903	0.078098		9320000	7700000	14500000	146000000	293000000	177000000	110000000	131000000	246000000	58500000	435000000	121000000		59.78	59.76	59.77	59.47	59.49	59.51	59.45	58.84	59.4	59.76	59.62	59.63
HH2AK4K7K11K15-3ac
(12C2)3	0.957904	0.846894	0.909467	0.232677	0.503068	0.268539	0.511315	0.621008	0.512617	0.316076	0.64819	0.681526		951000000	793000000	943000000	145000000	4540000000	208000000	6970000000	8840000000	535000000	380000000	5960000000	6510000000		57.85	57.78	57.76	57.51	56.32	57.81	56.03	55.75	57.7	57.7	56.53	56.5
(13C2)1	0.042096	0.147147	0.086828	0.137307	0.328086	0.188247	0.332902	0.15927	0.177628	0.108376	0.107076	0.14593		41800000	138000000	90000000	85400000	2960000000	146000000	4540000000	2270000000	186000000	130000000	984000000	1390000000		57.82	57.8	57.76	57.48	56.64	57.49	56.57	55.9	57.45	57.7	56.73	56.75
(13C2)2	0	0.005959	0.003705	0.065878	0.168846	0.027361	0.155784	0.170928	0.023682	0.117757	0.217445	0.152498		0	5580000	3840000	41000000	1520000000	21200000	2120000000	2430000000	24700000	141000000	2000000000	1460000000		57.85	57.78	57.78	57.48	56.67	57.49	56.57	55.9	57.7	57.7	56.7	56.73
(13C2)3	0	0	0	0.564139	0	0.515853	0	0.048794	0.286073	0.457792	0.02729	0.020046		0	0	0	351000000	0	399000000	0	695000000	299000000	550000000	251000000	191000000		0	0	0	57.46	0	57.49	0	55.75	57.38	57.97	56.73	56.73
HH2AK4K7K11K15-4ac
(12C2)4	1	0.697617	0.528562	0.046439	0	1	0	0.154566	0	0.003837	0	0		27800	184000000	42400000	2860000	0	2510000	0	887000	0	10900000	0	0		0.29	45.87	45.89	0.07	0	0.47	0	0.28	0	54.54	0	0
(13C2)1	0	0.084887	0.412544	0.032655	1	0	0.109024	0.218809	0	0.994571	0	0		0	22300000	33100000	2010000	1890000	0	4510000	1260000	0	2830000000	0	0		0	46.28	45.89	0.14	0.44	0	0.14	0.14	0	54.95	0	0
(13C2)2	0	0.083109	0.058894	0.025604	0	0	0.216697	0.337831	0	0.001592	0	0		0	21900000	4730000	1580000	0	0	8970000	1940000	0	4530000	0	0		0	46.05	45.89	0.11	0	0	0.14	0.14	0	54.54	0	0
(13C2)3	0	0.093684	0	0.872437	0	0	0.674279	0.056993	0	0	0	0		0	24700000	0	53800000	0	0	27900000	327000	0	0	0	0		0	46.33	0	0.14	0	0	0.11	0.14	0	0	0	0
(13C2)4	0	0.040703	0	0.022865	0	0	0	0.231801	0	0	0	0		0	10700000	0	1410000	0	0	0	1330000	0	0	0	0		0	45.87	0	0.11	0	0	0	0.77	0	0	0	0
HH2AK13ac|K15ac
K13ac12C2	0.002343	0.001497	0.001716	0.001612	0.001943	0.001704	0.001941	0.018306	0.002212	0.001866	0.001914	0.00211		548000000	320000000	476000000	348000000	399000000	334000000	438000000	3170000000	463000000	431000000	448000000	487000000		48.43	48.86	48.24	47.85	47.9	47.84	47.83	46.47	47.89	48.16	48.04	48.1
K15ac12C2	0.997497	0.995297	0.947495	0.979634	0.988454	0.990395	0.988544	0.978824	0.943675	0.991757	0.989293	0.956433		233000000000	213000000000	263000000000	211000000000	203000000000	194000000000	223000000000	169000000000	198000000000	229000000000	232000000000	221000000000		48.88	48.86	48.74	48.29	48.4	48.27	48.23	46.35	48.29	48.65	48.51	48.47
K13ac13C2	2.7e-05	0.002022	0.007379	0.001664	0.00027	0.000791	0.001097	0.000941	0.000717	0.000427	0.000672	0.000881		6240000	432000000	2050000000	359000000	55600000	155000000	247000000	163000000	150000000	98400000	157000000	204000000		48.75	48.65	48.27	47.87	47.9	47.79	47.83	46.84	48.16	48.16	48.28	48.22
K15ac13C2	0.000133	0.001184	0.04341	0.01709	0.009333	0.007109	0.008417	0.001929	0.053395	0.005951	0.008121	0.040575		31100000	253000000	12000000000	3690000000	1920000000	1390000000	1900000000	334000000	11200000000	1370000000	1900000000	9370000000		49.23	49.18	48.69	48.29	48.42	48.24	48.26	46.3	48.29	48.6	48.46	48.47
