# Supplementary material for: MCT1-governed pyruvate metabolism is essential for antibody class-switch recombination through H3K27 acetylation
Source: Nat Commun. 2024 Jan 2;15:163. doi: 10.1038/s41467-023-44540-0 (PMC10762154; doi:10.1038/s41467-023-44540-0)
Supplement: Supplementary file 12 — Source Data [file 41467_2023_44540_MOESM12_ESM.xlsx]

## Sheet: Fig. 2b
Densitometry of western blot: normalized to Actin control, normalized to Mb1Cre 0 mM
'Exp.' refers to each experimental biological replicate, n = 3 biological replicates
Name	Glucose (mM)	Mb1Cre			Mct1f/fMb1Cre
		Exp. 1	Exp. 2	Exp. 3	Exp. 1	Exp. 2	Exp. 3
HK1	0	1	1	1	1.04	1	1.1
	5	1.75	1.7	1.57	1.52	1.8	2.14
	10	1.92	2.3	2.51	1.34	1.7	1.99
	20	1.73	2	2.33	1.28	1.2	1.08
HK2	0	1	1	1	1.07	0.91	1.2
	5	1.36	1.2	1.7	0.45	0.56	0.5
	10	1.55	1.6	1.3	0.4	0.31	0.6
	20	1.38	1.5	1.2	0.2	0.1	0.3
GAPDH	0	1	1	1	1.05	1.18	1.13
	5	1.29	1.3	1.12	1.33	1.23	1.42
	10	1.62	1.35	1.4	1.47	1.25	1.26
	20	1.54	1.37	1.24	1.28	1.3	1.41
PKM1/2	0	1	1	1	1	1.14	1.21
	5	1.25	1.14	1.21	1.3	1.21	1.14
	10	1.4	1.18	1.42	1.05	1.18	1.32
	20	1.58	1.21	1.08	1.07	1.19	1.25
LDHB	0	1	1	1	0.99	1.08	1.03
	5	0.99	1.13	1.17	0.83	1.23	1.08
	10	1.16	1.21	1.14	0.89	1.1	1.09
	20	1.09	1.06	1.23	0.74	1.12	1.24
LDHA	0	1	1	1	1.13	1.1	1.06
	5	1.02	1.06	1.14	1.04	1.08	1.1
	10	1.06	1.09	1.04	1.2	1.21	1.17
	20	1.16	1.1	1.05	1.32	1.25	1.12

## Sheet: Fig. 4c, 4e, 4h-k
	Densitometry of western blot: normalized to Actin control, normalized to Mb1Cre												Densitometry of western blot: normalized to Actin control, normalized to 0 mM																Densitometry of western blot: normalized to Actin control, normalized to 0 mM
	'Exp.' refers to each experimental biological replicate, n = 4 biological replicates												'Exp.' refers to each experimental biological replicate, n = 3 biological replicates																'Exp.' refers to each experimental biological replicate, n = 3 biological replicates
Fig. 4c	Name	Mb1Cre				Mct1f/fMb1Cre						Fig. 4h	Name	Pyr (mM)	Mct1f/fMb1Cre			MePyr (mM)	Mct1f/fMb1Cre									Fig. 4j	Name	Pyr (mM)	Control
		Exp. 1	Exp. 2	Exp. 3	Exp. 4	Exp. 1	Exp. 2	Exp. 3	Exp. 4						Exp. 1	Exp. 2	Exp. 3		Exp. 1	Exp. 2	Exp. 3										Exp. 1	Exp. 2	Exp. 3
	MCT1	1	0.85	1	1.01	0	0	0.14	0.11
	AID	1	1.07	1	0.9	0.75	0.56	0.63	0.68				AID	0	1	1	1	1	1.17	1.47	1.34								AID	0	1	1	1
														1	0.92	1.02	0.98	2	1.3	1.5	1.21									2	1.97	1.74	1.65
														2	0.82	0.88	0.97													5	3.27	2.98	3.01
																														10	3.82	3.46	3.68
	Densitometry of western blot: normalized to Actin control, normalized to 0 mM												Densitometry of western blot: normalized to Actin control, normalized to Control
	'Exp.' refers to each experimental biological replicate, n = 3 biological replicates												'Exp.' refers to each experimental biological replicate, n = 4 biological replicates
Fig. 4e	Name	Pyr (mM)	Mb1Cre									Fig. 4i	Name	Control				sgMct1
			Exp. 1	Exp. 2	Exp. 3									Exp. 1	Exp. 2	Exp. 3	Exp. 4	Exp. 1	Exp. 2	Exp. 3	Exp. 4									Densitometry of western blot: normalized to Actin control, normalized to 0 mM
													MCT1	1	0.88	1	1.29	0.21	0.26	0.32	0.34									'Exp.' refers to each experimental biological replicate, n = 3 biological replicates
	AID	0	1	1	1								AID	1	1.06	1	1.24	0.76	0.65	0.52	0.4
		1	2.49	2.19	2.3																								Fig. 4k	Name	Pyr (mM)	sgMct1			MePyr (mM)	sgMct1
		2	2.05	1.85	1.98																											Exp. 1	Exp. 2	Exp. 3		Exp. 1	Exp. 2	Exp. 3
																														AID	0	1	1	1	0	1	1	1
																															2	0.87	0.92	1.01	2	1.43	1.57	2.23
																															5	0.96	1.14	1.08	5	2.18	1.89	2.34
																															10	1.01	0.79	1.15	10	2.88	2.43	2.56

## Sheet: Fig. 5a-b, 5f, 5h-i
		Densitometry of western blot: normalized to Actin control, normalized to Mb1Cre															Densitometry of western blot: normalized to Actin control, normalized to Mb1Cre -mM
		'Exp.' refers to each experimental biological replicate, n = 4 biological replicates															'Exp.' refers to each experimental biological replicate, n = 3 biological replicates
	Fig. 5a	Name	Mb1Cre				Mct1f/fMb1Cre									Fig. 5f	Name	NAM (mM)	Mb1Cre			Mct1f/fMb1Cre
			Exp. 1	Exp. 2	Exp. 3	Exp. 4	Exp. 1	Exp. 2	Exp. 3	Exp. 4									Exp. 1	Exp. 2	Exp. 3	Exp. 1	Exp. 2	Exp. 3
		H3K27Ac	1	1	1.04	1.12	0.53	0.28	0.34	0.48
		H3K9Ac	1	0.89	1.02	0.86	0.63	0.62	0.57	0.73							AID	-	1	1	1	0.54	0.47	0.64
		H3K14Ac	1	0.97	0.87	1.05	0.62	0.68	0.74	0.59								+	1.09	1.21	1.1	0.9	0.87	0.93
		H3K18Ac	1	0.92	0.95	1.08	0.87	0.89	0.79	0.91							H3K27Ac	-	1	1	1	0.54	0.47	0.34
		H3K27me3	1	0.82	1.13	1.21	1.12	0.87	1.09	0.78								+	1.37	1.43	1.26	1.12	1.21	0.98
		Densitometry of western blot: normalized to Actin control, normalized to Mb1Cre															Densitometry of western blot: normalized to Actin control, normalized to 0 mM
		'Exp.' refers to each experimental biological replicate, n = 4 biological replicates															'Exp.' refers to each experimental biological replicate, n = 3 biological replicates
																Fig. 5h	Name	Pyr (mM)	Mb1Cre
	Fig. 5b	Name	Mb1Cre				Mct1f/fMb1Cre												Exp. 1	Exp. 2	Exp. 3
			Exp. 1	Exp. 2	Exp. 3	Exp. 4	Exp. 1	Exp. 2	Exp. 3	Exp. 4
		CBP	1	0.9	1.03	0.98	0.5	0.5	0.46	0.64							H3K27Ac	0	1	1	1
		HDAC1	1	1.1	1.05	0.97	1.1	1.1	0.98	1.04								1	2.1	1.89	1.92
		HDAC2	1	1.1	1.09	1.07	1.4	1.5	1.32	1.23								2	2.34	2.45	2.24
		HDAC3	1	0.96	0.99	1.03	1.12	1.23	0.98	0.95
		SIRT1	1	1	1.04	1.1	1.58	1.69	1.48	1.53
																		Densitometry of western blot: normalized to Actin control, normalized to 0 mM
																		'Exp.' refers to each experimental biological replicate, n = 3 biological replicates
																	Fig. 5i	Name	Pyr (mM)	Mct1f/fMb1Cre			MePyr (mM)	Mct1f/fMb1Cre
																				Exp. 1	Exp. 2	Exp. 3		Exp. 1	Exp. 2	Exp. 3
																		H3K27Ac	0	1	1	1	1	2.48	2.34	2.42
																			1	1.1	0.98	1.01	2	2.15	2.37	2.47
																			2	1.74	1.23	1.14

## Sheet: Sup. Fig. 7a
		Densitometry of western blot: normalized to Actin control, normalized to day 0
		'Exp.' refers to each experimental biological replicate, n = 3 biological replicates
	Sup.Fig. 7a	Name	Day	B6 B cells
				Exp. 1	Exp. 2	Exp. 3
		HK2	0	1	1.09	1.01
			2	1.98	1.79	1.86
			3	1.6	1.64	1.87
		ALDOB	0	1	1.03	1
			2	1.32	1.43	1.38
			3	1.42	1.56	1.49
		PKM2	0	1	1.1	1.04
			2	3.19	2.78	2.96
			3	2.85	2.7	3.12
		LDHA	0	1	1.03	0.98
			2	2.27	2.23	2.31
			3	2.52	2.49	2.38
		PDHA	0	1	1	0.99
			2	0.73	0.64	0.87
			3	0.77	0.67	0.74
		MCT1	0	1	0.97	0.94
			2	1.82	1.93	1.79
			3	2.1	2.18	2.23

## Sheet: Sup. Fig. 9e-f
		Densitometry of western blot: normalized to Actin control, normalized to Mb1Cre													Densitometry of western blot: normalized to Actin control, normalized to Mb1Cre
		'Exp.' refers to each experimental biological replicate, n = 4 biological replicates													'Exp.' refers to each experimental biological replicate, n = 4 biological replicates
	Sup. Fig. 9e	Name	Mb1Cre				Mct1f/fMb1Cre							Sup. Fig. 9f	Name	Mb1Cre				Mct1f/fMb1Cre
			Exp. 1	Exp. 2	Exp. 3	Exp. 4	Exp. 1	Exp. 2	Exp. 3	Exp. 4						Exp. 1	Exp. 2	Exp. 3	Exp. 4	Exp. 1	Exp. 2	Exp. 3	Exp. 4
		MFN1	1	1.03	1	1.01	1.44	1.28	1.35	1.24					Ac-K-MFN1	0.92	0.97	1.03	1.08	0.85	0.72	0.75	0.6
		MFN2	1	1.12	1.09	1.02	1.65	1.23	1.43	1.54
		OPA1	1	1.21	1	0.94	3.02	2.5	2.55	2.16

## Sheet: Sup. Fig. 10c
		Densitometry of western blot: normalized to Actin control, normalized to Control 0 mM
		'Exp.' refers to each experimental biological replicate, n = 3 biological replicates
	Sup. Fig. 10c	Name	Lactate (mM)	Control			sgMct1
				Exp. 1	Exp. 2	Exp. 3	Exp. 1	Exp. 2	Exp. 3
		AID	0	1	1	1	0.98	1	1
			2	0.93	1.23	0.95	0.98	1.14	1
			5	1	1.21	1.09	1.21	1.16	0.96
			10	1.24	0.99	1.08	1	1.08	1.12
